# Supplementary material for: Assigning biological function using hidden signatures in cystine-stabilized peptide sequences
Source: Sci Rep. 2018 Jun 13;8:9049. doi: 10.1038/s41598-018-27177-8 (PMC5998126; doi:10.1038/s41598-018-27177-8)
Supplement: Supplementary file 2 — Supplementary Dataset 1 [file 41598_2018_27177_MOESM2_ESM.txt]

>SP|G0W2I1|BDS3D_BUNGR
MSYERLLCLVLVASFIAASVAQHPGDAPRMEDDSSAIQRRGLPCGCRGKSGIYWFSGKCPGGYGYTTYCSYVIGLCCVK
>SP|C9X4K7|SCNA9_TITDI
MLKFAIAVALLLFIGLELREARDGYPQSKVNYCKIYCPNTTVCQWTCKNRAGATDGDCRWSSCYCFNVAPDTVLYGDPGTKPCMA
>SP|I1SB07|GM3C_CONCN
QGCCNGPKGCSSKWCRDHARCC
>SP|P10410|TOXK_CYBMR
MKFSFVYGLTGFLAATSSALPSEILSTGYERSALEKRGDGYLIMCKNCDPNTGSCDWKQNWNTCVGIGANVHWMVTGGSTDGKQGCATIWEGSGCVGRSTTMCCPANTCCNINTGFYIRSYRRVE
>SP|P0C351|CA1B_CONPU
QSPGCCWNPACVKNRC
>SP|A6YR20|COC1A_CONCL
MKLTCVLVVLLLLLPYGDLITNNYIRGAARKVTPWRRNLKTRDVCDSLVGGHCIHNGCWCDQEAPHGNCCDTDGCTAAWWCPGTKWD
>SP|P22542|HSTI_ECOLX
MKKNIAFLLASMFVFSIATNAYASTQSNKKDLCEHYRQIAKESCKKGFLGVRDGTAGACFGAQIMVAAKGC
>SP|B3EWF6|LTX2C_LACTA
MKVLVITALCFILLQNVLGEDTYEDLQNYIENLINENQDEARECVPLENDCTKLKYSNPCCKDEKKKYQYKCSCIVDKTEQCTCQRKETVEKMMKGMKYIKNLGKKIG
>SP|A7X4J4|WAP1_RHATT
MQARVFLLLLGVILLGMMGPMVSAQDGKAGSCPDVNQPIPPLGVCKTTCATDSNCPDIQKCCKNGCGHMSCTRPST
>SP|P82813|SIX3_HOTTS
DGYILNSKGCKVSCVVSIVYCNSMCKSSGGSYGYCWTWGLACWCEGLPNSKRWTSSKNKCN
>SP|P36990|TXP10_PLETR
GCKGFLVKCDSNSECCKTAIVKGKKKQLSCLCGAWGAGCSCSFRCGNRC
>SP|P56633|CO17A_CONPU
MKLTCVVIVVVLFLTACQLITADDSRRTQKHRALRSTTKLSLSTRCRIPNQKCFQHLDDCCSRKCNRFNKCV
>SP|P80396|GGN2_RUGRU
GIMSIVKDVAKNAAKEAAKGALSTLSCKLAKTC
>SP|P59357|SCL7_LEIQH
VRDGYIAKPENCAHHCFPGSSGCDTLCKENGGTGGHCGFKVGHGTACWCNALPDKVGIIVDGVKCH
>SP|P0DL33|KA301_SCOR
MNTGFFFFVIMATGLVLTFDTIHAEDKLKCTKTDDCAKYCSQFTDVHPACLGGYCECLRWEGGISS
>SP|P49268|TXP3_APOSC
CNSKGTPCTNADECCGGKCAYNVWNCIGGGCSKTCGY
>SP|P61096|SFI2_SEGFL
KECMADETVCYIHNHNNCCGSCLCLNGPYARPWEMLVGNCKCGPKE
>SP|P36983|TXP56_PLETR
MKHLIFSSALVCALVVCTFAEEQVNVPFLPDERAVKCIGWQETCNGNLPCCNECVMCECNIMGQNCRCNHPKATNECESRRR
>SP|Q9NJP7|KAX91_MESMA
MSRLFTLVLIVLAMNVMMAIISDPVVEAVGCEECPMHCKGKNAKPTCDDGVCNCNV
>SP|D5J6X1|TXO1A_PELMU
MKTSMLAVFVALPLAFVLTAATEERAHPNELVNSLVELVKLDAERGVDKEGCKYMFGSCGKSDDCCPKLACKRTFNYCAWDGSV
>SP|P0C832|CO67_CONST
KSTSCMEAGSYCGSTTRICCGYCAYSASKNVCDYPSN
>SP|P0CC15|CO6D_CONCN
DECFSPGTFCGFKPGLCCSARCFSLFCISLEF
>SP|S0F1M6|TOK1G_ATRRO
MNTATGFIVLLVLATVLGGIEAGESHMRKDAMGRVRRQYCVPVDQPCSLNTQPCCDDATCTQELNENDNTVYYCRA
