# Supplementary material for: Assigning biological function using hidden signatures in cystine-stabilized peptide sequences
Source: Sci Rep. 2018 Jun 13;8:9049. doi: 10.1038/s41598-018-27177-8 (PMC5998126; doi:10.1038/s41598-018-27177-8)
Supplement: Supplementary file 4 — Supplementary Dataset 3 [file 41598_2018_27177_MOESM4_ESM.txt]

>PEPTIDE_PV_82
FLPVLAGIAAKVVPALFCKITKKC
>SP|P10280|VKT52_ANESU
INGDCELPKVVGPCRARFPRYYYNSSSKRCEKFIYGGCGGNANNFHTLEECEKVCGVRSVGR
>SP|P0DN18|VKTE_ANEVI
MVFLLCFFLVADVSYGINGDCELPKVVGFCRARLPRYYYNSSSRRCEKFNYGGCGGNANNFHTLEECEKVCGVRSRDSPKEN
>SP|P86151|BR2EC_PELRI
GILLDKLKNFAKTAGKGVLQSLLNTASCKLSGQC
>PEPTIDE_PM_229
FLPILASLAAKFGPKLFCLVTKKC
>PEPTIDE_PM_54
RRWCFRVCYKGFCRYKCR
>PEPTIDE_PM_258
GFMDTAKNVAKNVAVTLLDNLKCKITKAC
>PEPTIDE_PM_70
CGESCVFIPCITSLAGCSCKNKVCYYDGGSVP
>SP|P0C933|PA22_LACMU
HLLQFEQLIRKIAGRGFRYYGFYGCYCGLGGQGRPQDATDRCCFVHDCC
>SP|P85231|VHL2_VIOHE
GLPVCGETCFTGTCYTNGCTCDPWPVCTRN
>SP|E1AWD3|B1CG4_AMOCU
MFTLKKSLLLLFFLGTINLSLCEQERNADEEERRDDSDKRDVEVEKRFLSTLLNVASKVVPTLFCKITKKC
>SP|P0DL26|VSP27_BOTPI
VVGGDECNINEHRSLVAIFNSTGFFCSGILLNQEWVLTASHCDSTNFQMK
>PEPTIDE_PM_18
RRWCFRVCYRGRFCYRKCR
>PEPTIDE_PV_74
GLMDTVKNAAKNLAGQMLDKLKCKITGSC
>SP|P85178|CYO15_VIOOD
GLVPCGETCFTGKCYTPGCSCSYPICKKN
