# Supplementary material for: Assigning biological function using hidden signatures in cystine-stabilized peptide sequences
Source: Sci Rep. 2018 Jun 13;8:9049. doi: 10.1038/s41598-018-27177-8 (PMC5998126; doi:10.1038/s41598-018-27177-8)
Supplement: Supplementary file 6 — Supplementary Dataset 5 [file 41598_2018_27177_MOESM6_ESM.txt]

>sp|P01657|KV3A5_MOUSE
divltqspaslavslgqratiscrasesvvnygvslmhwfqqkpgqppklliygasnrgsgvparfsgsgsgtdfsliihpmeeddsamyfchqtkevpwtfgggtdleie
>sp|P0DN00|K1B9A_ANEVI
mnlkvlavfvlcailvvvtaerrgtetgvykkdtlqdlikrtrncidrfptgtckqvkkggscknsdkyrmncrktcglc
>sp|P01652|KV5AK_MOUSE
dvqmiqspsslsaslgdivtmtcqasqgtsinlnwfqqkpgkapklliygasnledgvpsrfsgsrygtdftltisslededmatyfclqhsylpytfgggtkleikr
>sp|P0C244|TX1_PSACA
secrwfmggcdstldcckhlsckmglyycawdgtf
>sp|P0C6S3|CLEB_CONCF
rwdvdqciyyclngvvgysytecqtmct
>sp|P10280|VKT52_ANESU
ingdcelpkvvgpcrarfpryyynssskrcekfiyggcggnannfhtleecekvcgvrsvgr
>sp|P0DJ50|VKT31_MESMA
mmnvitvvgiilsvvctisdaegvdctlpsdtgrckayfiryfynqkagecqkfvyggcegnsnnfltksdcckqcspgkc
>sp|P84094|KAX6D_HETSP
ircsgsrdcyspcmkqtgcpnakcinksckcygc
>sp|P0C246|TX3_PSACA
ecrwylggckedseccehlqchsywewclwdgsf
>sp|P60210|KAX44_TITOB
vfinvkcrgskeclpackaavgkaagkcmngkckcyp
>sp|A0A0C4DH68|KV224_HUMAN
mrllaqllgllmlwvpgssgdivmtqtplsspvtlgqpasiscrssqslvhsdgntylswlqqrpgqpprlliykisnrfsgvpdrfsgsgagtdftlkisrveaedvgvyycmqatqfp
>sp|P01635|KV5A3_MOUSE
msvltqvlallllwltgarcdiqmtqspaslsasvgetvtitcrasgnihnylawyqqkqgkspqllvynaktladgvpsrfsgsgsgtqyslkinslqpedfgsyycqhfwstp
>sp|P0C908|KAX3A_BUTOS
mkvffavlialfvcsmvigihggvpinvkcrgsrdcldpckkagmrfgkcinskchctp
>sp|P84837|TXG2_CHIGU
ecrkmfggcsvdsdccahlgckptlkycawdgt
>sp|P0DMX5|BDS2C_ANTEL
syqrflflvvvasliatslaipkdlekrgttcycgntigiywfakktcpsgrgytgscgyflgiccypvd
>sp|Q6XLL5|KAX6A_OPICA
mnakfilllvlttmmllpdtkgaevircsgskqcygpckqqtgctnskcmnkvckcygcg
>sp|P0DMW7|VKT3B_ACTEQ
dassfcqlpavvgkcrgyfprfyynteagkcqqfiyggcggnrnnfetvedcratchsh
>sp|P0C8X8|KAXU1_HADGE
mntkvvlimlmitsvilvveaetlftancldrkdckkhckskgckemkceqiikptwrclcimcsk
>sp|B8XH33|KAX99_BUTOS
kktsrlftlvlivlamnvmmaiisdpvveavgceecpmhckgkmakptcydgvcncnv
>sp|P01477|MYXC_CROOH
mkilyllfaflflaflsepgnaykrchkkgghcfpktviclppssdfgkmdcrwkwkcckkgsvnnaisi
>sp|C5J893|KKX26_OPICY
mktskmicafllvlvvgtfndisgaygeyvedqhsfkierrfppcvevcvqhtgnvkeceaacge
>sp|P0DMW9|VKT34_ACTEQ
dansfcqlpavvgrcrgrfpryyynteagkcqrfiyg
>sp|Q0N4U5|CJE3_CONPO
mpsvrsvacccllwmmlsvqlvtpgspataqlsgqrtargpgsaicnmacrlehghlypfcncdgkrdvvsssmav
>sp|P60991|TX1_STRCF
dctrmfgacrrdsdccphlgckptskycawdgti
>sp|Q8MUB1|KA221_MESMA
mqklfivfvlfcilrldaevdgrtatfctqsiceesckrqnkngrcvieaegsliyhlckcy
>sp|Q0EAE5|K1A_ANEER
mkgqmiiclvlialcmsvvvmaqnlraeelekanpkdervrsfernqkrackdylpksectqfrcrtsmkykytnckktcgtc
>sp|P0C615|CI2BA_CONSP
crtegmsceenqqccwrsccrgeceapcrfgp
>sp|P01658|KV3A6_MOUSE
metdtlllwvlllwvpgstgdivltqspaslavslgqratiscrasksvntygnsfmzwyzzkpgzppklliyrasnlzsgiparfsgsgsrtbftltibpvzabdvatyfczzsbzbpwtfgsgtkleikr
>sp|P0DL33|KA301_SCOR
mntgffffvimatglvltfdtihaedklkctktddcakycsqftdvhpaclggyceclrweggiss
