# Supplementary material for: Assigning biological function using hidden signatures in cystine-stabilized peptide sequences
Source: Sci Rep. 2018 Jun 13;8:9049. doi: 10.1038/s41598-018-27177-8 (PMC5998126; doi:10.1038/s41598-018-27177-8)
Supplement: Supplementary file 8 — Supplementary Dataset 7 [file 41598_2018_27177_MOESM8_ESM.txt]

>sp|Q9U8X3|TACA2_TACTR
mklqntliligclflmgamigdaysrcqlqgfncvvrsyglptipccrgltcrsyfpgstygrcqry
>sp|Q5G8A8|SCX38_TITCO
mkrmilftsclllidivvggkegypadskgckvtcfltaagycntecklqkassgycawpacycyglpdsasvwdsatnkcgkk
>sp|Q90121|KP4T_UMV4
mqiinvvysflfaaamlpvvhslgincrgssqcglsggnlmvrirdqacgnqgqtwcpgerrakvcgtgnsisayvqstnncisgteacrhltnlvnhgcrvcgsdplyagndvsrgqltvnyvnsc
>sp|Q7Z096|CI1BC_CONRA
mklcltfllvlmilasvtgeksskhtlsraarvknrgpsfckadekpckyhadccncclggickpstswigcstnvfltr
>sp|P80950|SCXL_ANDAU
ardgyivhdgtnckyscefgseykycgplcekkkaktgycylfacwcievpdevrvwgedgfmcws
>sp|P59868|IPTXA_PANIM
gdclphlkrckadndccgkkckrrgtnaekrcr
>sp|P0DKQ3|CM7E_CONCN
ckgtgkpcsriayncctgscrsgkcg
>sp|P01522|CO16A_CONGE
mkltcvvivavllltacqlitaddsrgtqkhralgsttelslstrckspgsscsptsynccrscnpytkrcyg
>sp|Q9NJQ2|NA11_ACTEQ
mnrlmilvfaavflalasadedvdiakrgipclcvsdgpstrgnklsgtiwmktggyggngcpkgwhfcgksrgllsdcckq
>sp|P13494|TXDT1_HADVE
cakkrnwcgktedcccpmkcvyawyneqgscqstisalwkkc
>sp|P83560|TXMG4_MACGS
mktlviacvalvlvvvhgevieevnekqlqesveekysllqrlekldeaitaeenrnsrvrrcgskrawckekkdcccgyncvyawynqqsscerkwkylftgec
>sp|P0C7P9|NA1B_BUNCN
gvacrcdsdgptvrgdslsgtlwltggcpsgwhncrgsgpfigycckk
>sp|P63019|SCX12_CENNO
rdgyplasngckfgcsglgennptcnhvcekkagsdygycyawtcycehvaegtvlwgdsgtgpcrs
>sp|Q8WTQ1|D104A_HUMAN
mqrlvlllaislllyqdlpvrsefeldricgygtarcrkkcrsqeyrigrcpntyacclrkwdesllnrtkp
>sp|P86269|TXPR1_GEOA2
gycaekgircddihcctglkckcnasgyncvcrkk
>sp|L0GBR1|SCXC_UROYA
mkastlvvifivifitissfsihdvqasgvekreqkdclkklklckenkdccsksckrrgtniekrcr
>sp|Q5Y4X5|TAG2K_AGEOR
mkaiislllisamvfsvieavpveeglqlfegergclphnrfcnalsgprccsglkskelsiwdsrclg
>sp|P84756|TOX2_OXYLI
awkclpkdstcgddcdcceglhchcplrnmlpailrcscqskddhintcpkykks
>sp|Q5Y4U7|T5G1A_AGEOR
mkaiiffcflsvmvfivaeasslealkifegerdcvgengrcrdwyndccdgfycscrqppycicrnnng
>sp|W4VRV3|ICK6_TRILK
mktmiawlvlltfaaalcfadeglkqehmnerkksrfredipdeisedlllqemeameaellekemrmeenrnsrekrclgediscgekpgdlvrmpccakyecketagywwyqkrfcvkkksg
>sp|P58608|ADO1_AGRDO
adddclprgskclgenkqcckgttcmfyanrcvgv
>sp|Q7Z0A5|CI1BU_CONRA
ghvpcgkdgrkcgyhadccncclsgickpstswtgcststvqltr
>sp|D9U2A1|SNA17_LYCMC
mkilfvivlaaffigvhckhgypvqysgrekgckiacvinnascdgeckrrggragycyfwklacfceylpnnsptwdyktgkcrv
>sp|P0C8E3|CKP_CONPU
mqlytylyllvplvtfhlilstgtlahggtlterrstdttalkpepvllqksdarstddndkdrltqmkrilkkrgnkargeeehskyqeclreirvnkvqqec
>sp|P83892|TX27_PHORI
iacaprgllcfrdkecckgltckgrfvntwptfclv
>sp|P01531|NA1B_ANTXA
gvpclcdsdgprprgntlsgilwfypsgcpsgwhnckahgpnigwcckk
>sp|Q7Z090|CI1B3_CONRA
mklcltfllvlmilasvtgeklseqtlrraarknkgprcwvgrvhctyhkdccpsvccfkgrckpqswgcwsgpt
>sp|Q68PG2|SCX13_CENEX
atgnvwakdgylviiktgckyncyilgknkycnseckevgagygycyafgcwceglpesiptwplpdktcgtk
>sp|P83258|TXDP3_PIRLC
adclnegdwcadwsgpsccgemwcscpgfgkcrckk
>sp|P0C8V3|CM3B_CONSR
qkcctgkkgscsgracknlrcca
>sp|P83559|TXMG3_MACGS
ggcikwnhscqtttlkccgkcvvcychtpwgtncrcdrtrlfcted
>sp|S0F209|TOK1H_HADVE
mntatgfivllvlatilggieageshmrkdamgrvrrqycvpvdqpcslntqpccddatctqernenghtvyycra
>sp|Q75WH1|TXPT6_MACGS
tsqgttpdkvqlevncisnlpnneveetdllrelemieenlfgkelsfvpeenrnsrhkrcmgydiecnerlhccadlecvktsgrwwykktycrrksg
