# Supplementary material for: Assigning biological function using hidden signatures in cystine-stabilized peptide sequences
Source: Sci Rep. 2018 Jun 13;8:9049. doi: 10.1038/s41598-018-27177-8 (PMC5998126; doi:10.1038/s41598-018-27177-8)
Supplement: Supplementary file 10 — Supplementary Dataset 9 [file 41598_2018_27177_MOESM10_ESM.txt]

>sp|P58917|CO16A_CONCT
mkltcvvivamllltacqlitandsrgtqkhralrsdtklsmstrckstgascrrtsydcctgscrsgrcg
>sp|P0DKQ5|CM7G_CONCN
ckgkgascrrtsydcctgscrsgkcg
>sp|P85504|TXP2_BRARH
ifecvfscdikkegkpckpkgekkctggwrckiklclki
>sp|P0DMQ2|TO1C_HADMO
mntatgviallvlatvigfieaentradlqggfesyegeaaekifrrspvctrtdqpcpydqdccsgsctlkknengnlvkrcd
>sp|P0C2S6|TX33A_PHONI
mwlktqlfvlaiaviallevhaepesndnnelvveeargcadaykscnhprtccdgyngykracicsgsnckckkslremaaaafgr
>sp|P01522|CO16A_CONGE
mkltcvvivavllltacqlitaddsrgtqkhralgsttelslstrckspgsscsptsynccrscnpytkrcyg
>sp|Q5K0C0|CO13_CONIM
mkltcmmivavlfltasifitadnsrngienlprmrrhemkkpkasklnkrgclpdeyfcgfsmigallccsgwclgicmt
>sp|S0F1N6|TO1D_HADIN
mntatgfivllvlatvigcisadfqggfepyeeedaerifrrsptciptgqpcpynenccnqsctykanengnqvkrcd
>sp|P81744|TOG3B_AGEAP
scidfggdcdgekddcqccrsngycscynlfgylksgckcevgtsaefrricrrkakqcynsdpdkcvsvykpkrr
>sp|Q9BH84|O162_CONAE
mkltcmmivavlfltawtsvtavntrgelenlflrashemnseaskldkkvcvdggtfcgfpkiggpccsgwcifvcl
>sp|P25684|3SL2_DENAN
ricyshkaslpratktcvenscykmfirtspdyisdrgcgcptamwpyqtacckgdrcnk
>sp|Q3YED6|CO167_CONMR
mkltcmmivavlfltawtfvtavphssdvlenlylkalhetenheasklnvrddeceppgdfcgffkigppccsgwcflwca
>sp|B3EWH0|TXPR2_GEOA2
akactpllhdcshdrhsccrgdmfkyvcdcfypegedktevcscqqpkshkiaekiidkakttl
>sp|P0C5F2|LAIT1_LIOAU
dfplskeyetcvrprkcqpplkcnkaqicvdpkkgw
>sp|Q9XZK3|CO14_CONST
mkltcmvivavllltacqlitaddsrgtqkhrslrsttkvskatdcieagnycgptvmkiccgfcspyskicmnypkn
