# Supplementary material for: Assigning biological function using hidden signatures in cystine-stabilized peptide sequences
Source: Sci Rep. 2018 Jun 13;8:9049. doi: 10.1038/s41598-018-27177-8 (PMC5998126; doi:10.1038/s41598-018-27177-8)
Supplement: Supplementary file 12 — Supplementary Dataset 11 [file 41598_2018_27177_MOESM12_ESM.txt]

>sp|P83560|TXMG4_MACGS
mktlviacvalvlvvvhgevieevnekqlqesveekysllqrlekldeaitaeenrnsrvrrcgskrawckekkdcccgyncvyawynqqsscerkwkylftgec
>sp|Q95WD1|SCX8_CENSC
mnsllmitaclvlfgtvwsekgylvhedtgcrykctfsgensycdkecksqggdsgicqskacycqglpedtktwpligklcgrk
>sp|E7CLP1|SCX32_RHOJU
kegypmgrdgckiscvinnnfckvecqakwrqsdgycyfwglscyctiyqktprfgilapinvednvtvtqclghlinvmysh
>sp|P0CI57|SNAB6_LYCMC
mkiviiffiammavgvyskdgylvkkngcaydctvlfgdsncngeckafkaswgscyafacycrglpdsvptypssktcss
>sp|P0DP97|EP1A_BUMPU
dclkfgwkcnprndkccsglkcgsnhnwcklhl
>sp|P69754|CO6B_CONMA
mkltcvmivavlfltawtfvtaddsryglkdlfpkerhemknpeasklnqreacynagsfcgihpglccsefcilwcitfvdsg
>sp|P63019|SCX12_CENNO
rdgyplasngckfgcsglgennptcnhvcekkagsdygycyawtcycehvaegtvlwgdsgtgpcrs
>sp|P83303|TXH4_HAPSC
mvnmkasmflalaglvllfvvcyaseseekefsnellssvlavddnskgeerecleifkacnpsndqcckssklvcsrktrwckyqigk
>sp|M1JB54|SCX7_ANDCR
vrdgyivkptncvihcipfspgcdkdckekgaasgycqafgkhgngcwcidlpdkvpikdpnqdctr
>sp|H1ZZI6|SCX5_TITPA
msifpialallligleegeaardgypisknnyckiycpntkvcketcknrasapdgecdgwnlcycfkvpdnipvwgdpgtppcmt
>sp|P01490|SCXA_MESEU
vrdgyiaddkdcayfcgrnaycdeeckkgaesgkcwyagqygnacwcyklpdwvpikqkvsgkcn
>sp|P0DP96|OSP1B_ORPS1
eclgwmkgcepknnkccssyvctykypwcrydl
>sp|P45658|SCX4_ANDAU
mnylimfslalllvigvesgrdgyivdskncvyhcyppcdglckkngaksgscgflvpsglacwcndlpenvpikdpsddchkr
>sp|Q75WH1|TXPT6_MACGS
tsqgttpdkvqlevncisnlpnneveetdllrelemieenlfgkelsfvpeenrnsrhkrcmgydiecnerlhccadlecvktsgrwwykktycrrksg
>sp|H1ZZI2|SCX13_TITOB
mktlfliitsfillevegikngyprdskgctfecgqdakhgddycdkmckttlkgeggdcdfeyaecwcdnipdtvvtwknkepkckqi
>sp|P17727|TXL1_PHONI
mkllgiflvasfafvlsfgeemiegenpledqraeltscfpvghecdgdasncnccgddvycgcgwgrwnckckvadqsyaygickdkvncpnrhlwpakvckkpcrrncgg
>sp|P0C1T9|CM3A_CONCN
grccdvpnacsgrwcrdhaqcc
>sp|P0CI82|SNA45_LYCMC
mklailslflvfqigveskkngfaldhygkpwecnlfnvfgpycnnqctenkarkgycctftcycfdlpddakileigdsrknycdvsltdvlg
>sp|M1J7U4|SCX5_ANDCR
vrdgyimikdtnckfscnifkkweycsplcqskgaetgycynfgcwcldlpddvpvygdrgvicrtr
>sp|P0DKY6|ANF_CRODC
vstsrgsqgcfglkldrigaasglgcwrrivds
>sp|Q5Y4V2|T4G1G_AGEOR
mraiislllistmvfgvieavsveeglkifegerggcvgesqqcadwsgpycckgyyctcryfpkcicvndngk
>sp|Q68PG7|SCX8_CENEX
akegylvniytgckyscwllgeneyciaeckeigagygychgfgcwceqfpenkpsypypekscgrk
>sp|O76199|TX25_PHONI
mkvailflsilvlavasesieesrddfaveelgratcagqdqtckvtcdccgergecvcggpcicrqgnfliawyklasckk
>sp|M1INJ1|SCX6_ANDCR
vrdgyirrkdefkfkcyvdgkdcddvckseggsagyctalgflcycaglpddkawkptss
>sp|E7CLP6|SCX2F_RHOJU
mkilifiiasfmligveckegypmgsdgckiscvvnneyckgqcsyistqedkkwkgsdgycyfwglacyctglpenakvwdsktnkcgg
>sp|P01524|CM3B_CONGE
rdcctpprkckdrrckpmkcca
>sp|B1P1H3|JZ54A_CHIGU
mrfhtllflsflllvscalictaqhpgleksgmfhenvgkgqhieekrsciermqtceveaglpccsgapcicpyigdciciq
>sp|Q86SD9|SCX3_ANDAM
mnylvmislallfmigvesardgyiaqpnncvyhciplspgcdklcrengatsgkcsflagsglacwcvalpdnvpikiigqkctr
>sp|P0DP47|TP1C_HADIN
qeciakwkscagrkldcceglecwkrrwghevcvpitqkifclekwkscferkydcceelecwerrgnkhpvcapkq
>sp|Q6B4T3|TX3_LOXIN
mtfklfvvvtlvlaiyvataeeamkddsepaergcikygdrcgsphglpsnccndwkykgrcgctmgvctcgpncpsrgcdwskkg
>sp|Q2YHM1|SCX8R_ANDMA
mnyltmislallvmtgvesgvrdayiadnknciftcyrdsycktecikngaetgyciwigeygnacwciklpnkvpikvpgkcngr
>sp|P33046|CTHL4_BOVIN
mqtqraslslgrwslwllllglvvpsasaqalsyreavlravdqlnelsseanlyrlleldpppkdnedlgtrkpvsftvketvcprtiqqpaeqcdfkekgrvkqcvgtvtldpsndqfdlncnelqsvilpwkwpwwpwrrg
>sp|A0F0C2|SCXM1_MESMA
mkiltvfmifianflnmmqvfsvkdrfliingsyelcvyaenlgedcenlckqqkatdgfcrqphcfctdmpdnyatrpdtvdpim
>sp|D9U298|SNAA3_LYCMC
mqlkiqllmlvlmivltdvyskdgfivskknclyrcsqsdergfcnavclrydadsgycrtgkcwcdglpqkaniamknknyc
>sp|W4VRU6|ICK31_TRILK
mktiivflsflvlvlatkfgdanegvnreqtkeviqnefrgdflnemaamsllqqleaiesallekeadrnsrqkrcngknvpcgsnhspccsglsceetfgygwlykspycvipsng
>sp|P55816|TXI11_DIGCA
akdgdvkgpagcmkyksgdcrgktccdqqylwykwrnlacrcftvevfkkdcwcndis
>sp|A6YR20|COC1A_CONCL
mkltcvlvvlllllpygdlitnnyirgaarkvtpwrrnlktrdvcdslvgghcihngcwcdqeaphgnccdtdgctaawwcpgtkwd
>sp|P0C1U0|CM3B_CONCN
qgccgepnlcftrwcrnnarccrqq
>sp|P60212|SCX2_TITOB
mirfvlfiscffligtvvecnkdgylmegdgckmgcltrkasycvdqckevggkdgycyawlscycynmpdsveiwdsknnkcgkgk
>sp|F1CGT6|SCX9_CENSU
mkllmlivalmiigvqskdgypmdhkgckiscvinnkycetecvtvlkgkkgycyfwklacyceglpnwakvwdratnkcra
>sp|Q17254|SCXE_BUTOC
msslmistamkgkapyrqvrdgyiaqphncayhclkissgcdtlckengatsghcghksghgsacwckdlpdkvgiivhgekchr
>sp|P60266|SCX4_CENSU
mnsllmitaclalvgtvwakegylvnsytgckfecfklgdndyclrecrqqygkgsggycyafgcwcthlyeqavvwplpnktcngk
>sp|Q2I2P8|CMG1_CONLT
mpklgvslfiflvlfplatlqldgdqsagrhaqergedlfkmyqylrralerrrtgedfleecmggcafdfcckrslrdttsd
>sp|P0CI51|SNAJ_LYCMC
mnhlilivamclmvigvqclkdgylyddvdckfscwdneycrklckskkavggycwrwrfscyctglpdnektegtykcgqgrflmgkdk
>sp|Q2I2Q5|CM31_CONLT
mlkmgvllftflvlfplttleldtdrpverhaaikqdlkpqerrgirlhaprdeccepqwcdgacdccs
>sp|O77463|SCX4_TITSE
mkrmilfisclllidivvggregypadskgckitcfltaagycntectlkkgssgycawpacycyglpdsvkiwtsetnkcgkk
>sp|P14531|TXCL1_CALPA
mktqvlalfvlcvlfclaesrttlnkrndiekrieckcegdapdlshmtgtvyfsckggdgswskcntytavadcchqa
>sp|B1B5I9|NA24_STIHA
maylkivlvalmlvlgvsamrlsdqedqdvsvvkraackcdddgpdirsatltgtvdfwncnegwekctavytavasccrkkkg
>sp|E7BLC7|TX30_ANDCR
mkiiflvlmmilsevysdrdgypvhdgtnckyscdirekweyctplckrrnaktgycyafacwciglpdevkvygddgifcksg
>sp|P0C8V3|CM3B_CONSR
qkcctgkkgscsgracknlrcca
>sp|W4VRV3|ICK6_TRILK
mktmiawlvlltfaaalcfadeglkqehmnerkksrfredipdeisedlllqemeameaellekemrmeenrnsrekrclgediscgekpgdlvrmpccakyecketagywwyqkrfcvkkksg
>sp|P01484|SCX2_ANDAU
mnylvmislallfvtgvesvkdgyivddvnctyfcgrnaycneectklkgesgycqwaspygnacycyklpdhvrtkgpgrchgr
>sp|H1ZZH7|SCX8_TITOB
mtrfvlfiscffligmvveckegyllgsrgckmncltrpekfcelecslvggengycaywlacycynvpesvklwesdtnecgkrk
>sp|P84509|TX3_CERMR
gvdkegcrkllggctidddccphlgcnkkywhcgwdgtf
>sp|P83562|TXMG6_MACGS
mrtivflivsilllssavlmlaegnaashelqeypieesleeqrkcvdgscdpyssdaprccgsqicqciffvpcyckyrgk
>sp|P69752|CO6B_CONER
eacyppgtfcgikpglccselclpavcvg
>sp|P83558|TXMG2_MACGS
mmtlspflllliaavvignasegevknefeerlkdefkdpsrsevaevillrelevleetlfgkemtsdteenrnsrekrcmgydiecnenlpcckhrklecvetsgywwykrkycrpikg
>sp|P79799|VNP32_MICCO
mvglsrlrggglllvlallplaldgkpleeaptapsriipfsrpvrkqsqavldpmvhperpagsgddgdsrrleglakealgdgcfgqridricnvsgmgcnhvrtdpaptalariipfsrpvrkesraaldrmqqpg
>sp|Q9UAC9|SCAS_MESMA
mktviflivssllligvktdngylldkytgckvwcvinnescnseckirggyygycyfwklacfcqgarkselwnyntnkcngkl
>sp|P0CI55|SNAZ2_LYCMC
mqlkiqllmlvlmtvltgvlgkdgyvvhedtnckyscdvfkkwkycsplcqkkgaetgycysfacwcvglpeetlvygdkgtycwe
>sp|B3A0P0|TXAN1_ACANA
iiecffsceiekdgkskegkpckpkgdkdkdkkcggwrckikmciki
>sp|Q86BW9|MKTX2_MESMA
mnylivisfalllmtsvesgrdayiadsenctyfcgsnpycndlctengaksgycqwagrygnacwcidlpdkvpiripgpcrgr
>sp|P59854|SCX7_MESMA
vrdgyialphncaygclnneycnnlctkdgakigycnivgkygnacwciqlpdnvpirvpgrchpa
>sp|P60277|SCX1_MESTA
gedgyiadgdnctyictfnnychalctdkkgdsgacdwwvpygvvcwcedlptpvpirgsgkcr
>sp|P58923|C7A_CONTU
scsgrdsrcppvccmglmcsrgkcvsiyge
>sp|P55817|TXI12_DIGCA
akdgdfegppgclkmgelckggtcctkvykywkwrkleclgkndgwfkkkficdepcnp
>sp|P60163|SCX2_CENGR
kdgylvnkstgckyscienindshcneecissirkgsygycykfycycigmpdstqvypipgktcste
>sp|P0CI52|SNAU_LYCMC
mnnliiiavaswlvlgalckkdgypydgnnckydcwknqycddlckkkkgasgycyalnlscycyglpdkektsvktkcykgr
>sp|P84685|SCX6_TITOB
msifpiilallligldegealdgyplsknnyckiycpdekvckwsckhragatngkgdcinkgcycydvapgtemypgrlpcnpy
>sp|Q9NBW2|SCBT_MESMA
mkaalllvifslmligvltkksgyptdhegcknwcvlnhscgilcegyggsgycyfwklacwcddihnwvptwsratnkcrak
>sp|P60179|CO66_CONAA
ckqagescdifsqnccvgtcaficie
>sp|P29426|TX29_PHONI
sfcipfkpcksdencckkfkckttgivklcrw
>sp|P15221|SCX2_MESEU
adgyvkgksgckiscfldndlcnadckyyggklnswcipdksgycwcpnkgwnsiksetntc
>sp|P0C298|TX31_ANDCR
advpgnypldtrgysyyctklgenefckkickihgvsygycynsycwceylegkdiniwdavknhctntnlypngk
>sp|P0CH16|CM3B_CONPI
ervccgypmscksrackpsycc
>sp|Q9ESH6|GLRX1_RAT
maqefvnckiqsgkvvvfikptcpycrktqeilsqlpfkrgllefvditatnntnaiqdylqqltgartvprvfigkdciggcsdllsmqqngeltarlkqigalql
>sp|B1NWT4|NA18_ANEVI
mmnrllvfvmlgaafmlvvsavdqdayedvnmlkrggtpcpcdgesmsgiiwfwscpagwrkcgaewpapcckaig
>sp|P81885|TDT1B_HADVE
csrsdgwcgktedcccpmkcikawykqngncqntisaiwknc
>sp|B1P1H6|JZT56_CHIGU
mntiipllllsllitvyayaledgnkeeiqdiaesefeasnemlqlahlleadraeteedrnsrqkrcwganvpcedenspccsplkcektfgygwwygspfcvrsgsg
>sp|P82813|SIX3_HOTTS
dgyilnskgckvscvvsivycnsmckssggsygycwtwglacwceglpnskrwtssknkcn
>sp|P04099|SCX9_BUTOC
aeikvrdgyivypnncvyhcglnpycndlctkngaksgycqwltkwgnacycyalpekvpikdpsykcys
>sp|P83258|TXDP3_PIRLC
adclnegdwcadwsgpsccgemwcscpgfgkcrckk
>sp|P0DP95|OSP1A_ORPS2
gckgfgkackygadeccknlvcskkhkwckytl
>sp|H1ZZI3|SCX14_TITOB
mnclmlifvvfllafgveckkddypvdtakrncmldcnvwddegycdkfckgrkadsgycyklkaacycyglpddsptktsgrcnpnvr
>sp|Q75WG5|TXM14_MACGS
mkilekallendsaaeeesrnlrtkrcarkrawcektencccpmkciyawyngqsscdhtistiwtscpk
>sp|P0CB09|CO161_CONAJ
mkltcvmivavlfltawtfataddprnglgnlfsnahhemknpeasklnkrwckqsgemcnlldqnccegycivlvct
>sp|P0DL82|3SXNA_CALBG
lecydtifkwhtmtcpegqnlcfyyftwriflvrgctatcpvgyshthccdtdkcnn
>sp|P60513|CO6A_CONER
ddcikpygfcslpilknglccsgacvgvcadl
>sp|P0CH40|SCX8_CENEL
kkdgypvnmeecryncwknaycdklckekkgqsgycygwnlscwciglpdntntkmnpfcqtad
>sp|C0HJB0|3SX3_DENAN
lkcyqhgkvvtchrdmkfcyhnigmpfrnlklilqgcssscsetennkccstdrcnk
>sp|Q9TWM7|CO6A_CONGL
mkltcmmivavlfltawtfvtaddsgngmeilfpkaghemenlevsnrvkpcrkegqlcdpifqnccrgwncvlfcv
>sp|A7LI90|COCB_CONCL
mkltcvlvvlllvlpfgdlittsntednkrgatpwqnslkargvcstpegscvhngcicqnapcchpsgcnwvnvcpgflwdkn
>sp|P0CI58|SNA64_LYCMC
mkilfliiltaffigvhckhgypiiragrdkgckvscvinnqycdteckqlkgrrgycyfwrlacfceylpdyvptwsratnkckak
>sp|C1J5M7|CM3C_CONBU
mmsklgvllticlllfplfalpqdgdqpadrpaermqddlsseqhplfekrivdrccnkgngkrgcsrwcrdhsrccgrr
>sp|P85506|TXHM2_HERML
gcipsfgecawfsgescctgickwvfftskfmcrrvwgkd
>sp|Q76CA1|GIG1_STIGI
masfrtlfacvvilccvlwssmarygedmevetemnkrdvgvactgqyassfclnggtcryipelgeyycicpgdytghrceqmsv
>sp|Q5Y4U7|T5G1A_AGEOR
mkaiiffcflsvmvfivaeasslealkifegerdcvgengrcrdwyndccdgfycscrqppycicrnnng
>sp|P61103|TXH3_HAPSC
mvnmkasmfltfaglvllfvvcyaseseekefpkemlssifavdndfkqeerdcagymreckeklccsgyvcssrwkwcvlpapwrr
>sp|D9U2A5|SNA28_LYCMC
mnlptvlciialilgvrsakngfftklgkpivcddinfvgnycqtkcvkaganngfccqqkcyclglndyaptlqvadssekacqamsg
>sp|B1NWT5|NA19_ANEVI
mmnrllvflmlgaafmlvvsaidqdandvnmvkrfvsasclcasdgpttrgnslsgtiwlfgcpsgwgdckgraiagtcckre
>sp|Q7Z0A1|CI1BG_CONRA
ghvpcgkdgrkcgyhthccncclsgickpstsligcstssft
>sp|P59368|TX461_PHONI
mkvaivflsllvlafasesieenreefpveesarcgdinaackedcdccgyttacdcywsksckcreaaiviytapkkkltc
>sp|P84631|SCX2_TITPA
kkegylvgndgckyscftrpaqycvhecelrkgtdgycyawlacycynmpdhvrtwsratnrcgs
>sp|X5IWS1|CO17J_CONGE
mkltcvvivaallltacqlitaldcggtqkhralrstiklsllrqhrgwcgdpgatcgklrlyccsgfcdcytktckdkssa
>sp|Q26292|SIX2_LEIQH
mklllllivsasmlieslvnadgyikrrdgckvaclignegcdkeckayggsygycwtwglacwceglpddktwksetntcggkk
>sp|P0C1U1|CM3A_CONCT
grccegpngcssrwckdharcc
>sp|H1ZZI9|SCX8_TITPA
mvksemklvifslfllligveslkngypviegggspdygesaecgsedsnsadnfcndictnvggksgdcclgscfcfdlpdeqktvevmdrtkeycefve
>sp|B1NWR6|NA228_NEMVE
masfkivivclallvavacarrrdmmsddeldfhlskrgipcacdsdgpdirsaslsgivwmgscpsgwkkcksyysivadccnq
>sp|P56710|CO6A_CONNI
skcfspgtfcgikpglccsvrcfslfcisfe
>sp|P59864|SIX6_BUTOC
dgypkqkngckydciinnkwcngickmhggyygycwgwglacwceglpedkkwwyetnkcgr
>sp|P0CI53|SNAAL_LYCMC
lilvaclmmscvhckkdgypvdwnncmydcgydnaycekickekggesgycyfwkiscyceglpdnveikgygrcrg
>sp|P0DL59|HM2A_PHLSP
scqkwmwlcdeerkccedmvcklwck
>sp|P69943|NA11_ANEER
gapclcansgpntrgndlngivwvfgcpsgwhdchgramvgyccqed
>sp|Q8WRY4|SCX9_CENLI
mnsllmitacliligtvwaedgylfdkrkrctlacidktgdkncdrnckkeggsfghcsysacwckglpgstpisrtpgktckk
>sp|O76198|TX21A_PHONI
mkvaviilsilvlaaasesieeyredfsrpnamersandwiptapsaversadfaveeleratcagqdkpcketcdccgergecvcalsyegkyrcicrqgyvwiawyklasckk
>sp|P0C612|CI1B5_CONLY
nwswcsgsgegcdyhseccgercciesmcigdgvacwp
>sp|P69928|NA13_ANTMC
mnrliilvvaavflgmasaeedvlkrgfpcrcdsdgpsvhgnplsgtiwvtscatgwhkcnsenelfhecckqg
>sp|P0DP93|CCY1A_CHRCN
ddclgifkscnpdndkccesykcsrrdkwckyvl
>sp|P0C257|CI1B1_CONMA
gavpcgkdgrqcrnhadccnccpigtcapstnwilpgcstgqfmtr
>sp|P83559|TXMG3_MACGS
ggcikwnhscqtttlkccgkcvvcychtpwgtncrcdrtrlfcted
>sp|Q9NJQ2|NA11_ACTEQ
mnrlmilvfaavflalasadedvdiakrgipclcvsdgpstrgnklsgtiwmktggyggngcpkgwhfcgksrgllsdcckq
>sp|Q5Y4V7|T3G1B_AGEOR
mkaaisliiffailfvvieaisyeegkelfqkeraecvgdgqrcadwagpyccsgyycscrsmpycrcrsdsgk
>sp|P84693|SCX5_TITOB
mkaiiffigclmlidlvagsrsgypvtqkgcvyscfwgsnwwcnaectalggssgycawpscwcyslpdnrniwgsypnncgkk
>sp|H1ZZI5|SCX4_TITPA
mnyfvliavaclltagteskkdgypleydncaydclgydnkkcdklckdkkadsgycywahilcycyglpdnepiktsgrcrpgkk
>sp|P58296|SCXB_CENNO
ardgypvdekgcklsclindkwcnsachsrggkygycytgglacyceavpdnvkvwtyetntc
>sp|P0CH70|HN324_HAPHA
eckylwgtcekdehccehlgcnkkhgwcgwdgtfg
>sp|D2Y299|H19A1_HAPHA
mntvrvtfllvfvlavslgqadedgnrmemrqeiekteadssyfaenlllqkleeleaklweetseesrnsrqkrcaaegipcdpnpvkdlpccsglaclkptlhgiwykhhycytq
>sp|P56637|SIXE_HOTJU
mkfflmcliifpimgvlgkkngypldrngkttecsgvnaiaphycnsectkvyyaesgyccwgacycfgleddkpigpmkditkkycdvqiips
>sp|H1ZZI4|SCX15_TITOB
mkgiillisclmlievvvggkegypldssgckagcffgtnswcnteckrksaakgycawpscycyeftddskiwnaktnkcyk
>sp|Q8WTQ1|D104A_HUMAN
mqrlvlllaislllyqdlpvrsefeldricgygtarcrkkcrsqeyrigrcpntyacclrkwdesllnrtkp
>sp|W4VRY7|ICK7_TRILK
mktiivflsllvlatkfgdakegvnqeqkkevtqnefrveylnemaamsllqqleaesalfekeagrnsrqrcamgdvpctkgktncckgyeckpkspswwydtdfcqpihggrpigi
>sp|P0C1F4|NA12_BUNGR
gascrcdsdgptsrgntltgtlwligrcpsgwhncrgsgpfigycckq
>sp|P85505|TXHM1_HERML
gcipygktcefwsgpwccagkcklnvwsmtlsctrnf
>sp|M9PQ91|CO64_CONBE
mkltcmvivavlfltawtsvmadgsinrpdiaegwqkffskardemknraaselnkrcagigsfcglpglvdccsgrcfivclp
>sp|F8UWP3|SCX4_CENVT
mnyfililvaallildvnckkdgypvehsgckytcwkneycdkvckdlkgeggycyinltcwctglpdnvplktnqrcngkrk
>sp|P15472|CGS_CONGE
acsgrgsrcppqccmglrcgrgnpqkcigahedv
>sp|P0CI50|SNAF_LYCMC
mnffiliasaclvltgvqcrkdgylydsknckyacvdndyclkeckskggyygycyrwysscyceglpdkvktektgrctl
>sp|D0PX85|CANB_CONIM
mimrmtltlfvlvvmtaasasgdalteakripycgqtgaecyswcikqdlskdwccdfvktiarlppahicsq
>sp|P01492|SCX1_CENSC
mnslliitacfalvgtvwakegylvkksdgckydcfwlgknehcdteckaknqggsygycyafacwceglpestptyplpnkscgkk
>sp|P0DL23|SCXS_TITPA
nkdgylmehdgcklsclmkkgtfcaecarlgdgyc
>sp|A0A1S4NYE8|TX1_PSARE
edclgwfsrcspkndkccpnykcsskdlwckykiw
>sp|P0DJC3|CUGA_CONQU
dcqpcghnvcc
>sp|P01531|NA1B_ANTXA
gvpclcdsdgprprgntlsgilwfypsgcpsgwhnckahgpnigwcckk
>sp|P0C1B5|ALTI_PARTR
advpgnypldkdgntytclelgenkdcqkvcklhgvqygycyaffcwckelddkdvsv
>sp|Q5MJP5|SCX1_ANUPH
mktipllfllfiyfecdgkfirhkdesfyecgqligyqqycvdacqahgskekgyckgmapfglpggcycpklpsnrvkmcfgaleskca
>sp|P84510|TX3_PARSR
dclgflwkcnpsndkccrpnlvcsrkdkwckyqi
>sp|P0C1X7|SCNA4_TITDI
mkgmimlisclmlidvvveskngyiiepkgckyscfwgsstwcnreckfkkgssgycawpacwcyglpdnvkifdyynnkcgk
>sp|Q1A3R1|CT54_CONLT
mrclpvfiillllipsapsvdaqpttkddvplaslhdnakralqmfwnkrdccpakllccnp
>sp|Q9GQW3|SC12_MESMA
mnylvmisfafllmtgvesvrdayiaqnyncvyhcardaycnelctkngaksgscpylgehkfacyckdlpdnvpirvpgkchrr
>sp|P68420|TXH6_HAPSC
ncigeqvpcdendprccsglvvlkktlhgiwikssycykck
