# Supplementary material for: Assigning biological function using hidden signatures in cystine-stabilized peptide sequences
Source: Sci Rep. 2018 Jun 13;8:9049. doi: 10.1038/s41598-018-27177-8 (PMC5998126; doi:10.1038/s41598-018-27177-8)
Supplement: Supplementary file 13 — Supplementary Dataset 12 [file 41598_2018_27177_MOESM13_ESM.txt]

>sp|Q75WH2|TXM11_MACGS
mkapativilimslisvlwatadtedgnllfpiedfirkfdeypvqpkersckltfwrckkdkeccgwnictglcippgkk
>sp|C0HJM9|SCX2_TITFA
mkrfllfisilmmigtivvgkegyamdhegckfscfirpsgfcdgyckthlkassgycawpacycygvpsnikvwdyatnkcgk
>sp|P60272|TXMO_HADIN
kclaeaadcspwsgdscckpylcsciffypcscrpkgw
>sp|P0DL58|HM1B_PHLSP
mkvsvlitlavlgvmfvwtsaaeqedhgsdrrdspallkslgrvfqseeracrellggcskdsdccahlecrkkwpyhcvwdwtfgneks
>sp|P0CI59|SNAY2_LYCMC
mktlilvvialmvievksdgylmvragrekgckiwcvinneycdkdcklkggnygycyfwklacyceglptsspdiwtyekntcst
>sp|P01478|TXDT1_ATRRO
cakkrnwcgknedcccpmkciyawynqqgscqttitglfkkc
>sp|P83561|TXMG5_MACGS
mkapattlilvmslisvlwatpdleegdllaelgdliatddeypmkpeergckltfwkcknkkeccgwnacalgicmpr
>sp|P30832|NA23_HETCR
gnckcddegpyvrtapltgyvdlgycnegwekcasyyspiaeccrkkk
>sp|Q5Y4V8|T2G3A_AGEOR
mkaviffcllsvmvftvieavkeegtkpaeaarecaaknkrcadwagpwcceglycscrsypgcmcrpnsg
>sp|B7SNV8|SCX8_PARGR
mnyllvltlasllalgvngkkdgypvdhanckyecwyddkycddlckkrkadsgycyklniscyclglpdnaaikdygrcrp
>sp|Q9U657|O1614_CONPE
mnltcmmivavlfltawtfvmaddsnnglanlfsksryemedpepsklekrktcqrrwdfcpgalvgvitccggliclgvmci
>sp|P01497|SIX1_ANDAU
mkflllflvvlpimgvfgkkngyavdssgkapecllsnycnnectkvhyadkgyccllscycfglnddkkvleisdtrksycdttiin
>sp|P01525|NXB4_CERLA
asatwgaaypacenncrkkydlcircqgkwagkrgkcaahciiqknnckgkckke
>sp|Q7Z1K5|SCX6_CENLI
mnsllmiigclvligtvwtkegylvnmktgckygcyelgdngycdrkckaesgnygycytvgcwceglpnskptwplpgkscsgk
>sp|C3TS08|STX71_ANEVI
mmnrllvflmlgaafmlvvsandaygdepafkdlnqgdeslgkrksccpcwlrgncfwgqncypegcsgpkv
>sp|A3F7X1|TXLT4_LASSB
mntiqviifavvlvltvtvgqadedspeasllrklkeaeaslfgqnleesrnsrqkrcggvdapcdkdrpdccsyaeclrpsgygwwhgtyycyrkrer
>sp|Q7Z096|CI1BC_CONRA
mklcltfllvlmilasvtgeksskhtlsraarvknrgpsfckadekpckyhadccncclggickpstswigcstnvfltr
