# Supplementary material for: Assigning biological function using hidden signatures in cystine-stabilized peptide sequences
Source: Sci Rep. 2018 Jun 13;8:9049. doi: 10.1038/s41598-018-27177-8 (PMC5998126; doi:10.1038/s41598-018-27177-8)
Supplement: Supplementary file 14 — Supplementary Dataset 13 [file 41598_2018_27177_MOESM14_ESM.txt]

>sp|O77091|SIXP_MESMA
mkffliflvifpimgvlgkkngyavdssgkvaeclfnnycnnectkvyyadkgyccllkcycfgladdkpvldiwdstknycdvqiidls
>sp|B1NWU3|NA122_ACTEQ
mnrlmilvfaavflalasadedvdiakrgvpclcvsdgprprgnnlsgimwmktggyggngcpkgwhfcgksrgffsdcckr
>sp|E7CLP6|SCX2F_RHOJU
mkilifiiasfmligveckegypmgsdgckiscvvnneyckgqcsyistqedkkwkgsdgycyfwglacyctglpenakvwdsktnkcgg
>sp|C9X4K6|SCNA8_TITDI
mnyltliaaaslltagteskkdgypvkegdcafpcgydnaycdklckerkadsgycywgnilcycyglpdkaaikgygrcrpgkk
>sp|Q9BLM4|SCXA_ANDAU
mnylvmislallfmtgveskkdgyivddknctffcgrnaycndeckkkgaesgycqwaspygnacycyklpdrvstkkkggcngr
>sp|P69754|CO6B_CONMA
mkltcvmivavlfltawtfvtaddsryglkdlfpkerhemknpeasklnqreacynagsfcgihpglccsefcilwcitfvdsg
>sp|P0C298|TX31_ANDCR
advpgnypldtrgysyyctklgenefckkickihgvsygycynsycwceylegkdiniwdavknhctntnlypngk
>sp|W4VRU6|ICK31_TRILK
mktiivflsflvlvlatkfgdanegvnreqtkeviqnefrgdflnemaamsllqqleaiesallekeadrnsrqkrcngknvpcgsnhspccsglsceetfgygwlykspycvipsng
>sp|C9X4K7|SCNA9_TITDI
mlkfaiavalllfiglelreardgypqskvnyckiycpnttvcqwtcknragatdgdcrwsscycfnvapdtvlygdpgtkpcma
>sp|E7CLP3|SX10F_RHOJU
mkilifiiasfmligvwckegypmgrdgckipcalnhkfcktecqakwkgsdgycystgmscyctnlpenaevwdpnnnkcvg
>sp|P0C7I1|CM3E_CONPI
msklgvllticlllfpitalpvdgdqpadrpvermqdnisseqhpffekraarcctyhgsclkekcrrkyccgr
>sp|P01480|SCX3_ANDAU
mnylvmislalllmtgvesvrdgyivdskncvyhcvppcdglckkngaksgscgflipsglacwcvalpdnvpikdpsykchsr
>sp|P0CB09|CO161_CONAJ
mkltcvmivavlfltawtfataddprnglgnlfsnahhemknpeasklnkrwckqsgemcnlldqnccegycivlvct
>sp|P60975|TXHA5_HAPHA
eclgfgkgcnpsndqccksanlvcsrkhrwckyei
>sp|Q1I180|SCX1_TITDI
mirfilfiscffligmvieckdgylmepngckrgcltrparycpnecsrlkgkdgycylwlacycynmpesapvweratnrcgkgk
>sp|A6YR20|COC1A_CONCL
mkltcvlvvlllllpygdlitnnyirgaarkvtpwrrnlktrdvcdslvgghcihngcwcdqeaphgnccdtdgctaawwcpgtkwd
>sp|P15224|SCX1_ORTSC
erdgyivqlhncvyhcglnpycnglctkngatsgsycqwmtkwgnacycyalpdkvpikwldpkcy
>sp|P84028|45C1_ANCSP
atcagqdkpckvncdccgergecvcggpcicrqgnvfiawsklmtck
>sp|P55816|TXI11_DIGCA
akdgdvkgpagcmkyksgdcrgktccdqqylwykwrnlacrcftvevfkkdcwcndis
>sp|P84685|SCX6_TITOB
msifpiilallligldegealdgyplsknnyckiycpdekvckwsckhragatngkgdcinkgcycydvapgtemypgrlpcnpy
>sp|D2Y2P8|H16B2_HAPHA
mntvrvafllvfvlavslgqadkdenrmemqekteqgksyldfaenlllqkleeleaklleedseesrnsrqkrcigegvpcdendprccsglvclkptlhgiwyksyycykkrsa
>sp|B1NWT3|NA16_ANEVI
mmnrllvflmlgaafmlvvsaidqdanedvnmkrglpckcdgdkhmsgtfwmfgcppgwhscvvanafcckq
>sp|P15228|AEP1_MESMA
mklflllvisasmlidglvnadgyirgsngckvscllgnegcnkecraygasygycwtwklacwcqglpddktwksesntcggkk
>sp|M1JB54|SCX7_ANDCR
vrdgyivkptncvihcipfspgcdkdckekgaasgycqafgkhgngcwcidlpdkvpikdpnqdctr
>sp|P84646|SCX1_ODODO
gvrdayiaddkncvytcasngycntectkngaesgycqwigrygnacwciklpdevpiripgkcr
>sp|E7CAU3|SCU1_MESMA
grdayiaqnyncvyhcfrddycnglctengadsgycylagkyghacwcinlpddkpiripgkchrr
>sp|P33046|CTHL4_BOVIN
mqtqraslslgrwslwllllglvvpsasaqalsyreavlravdqlnelsseanlyrlleldpppkdnedlgtrkpvsftvketvcprtiqqpaeqcdfkekgrvkqcvgtvtldpsndqfdlncnelqsvilpwkwpwwpwrrg
>sp|C1J5M6|CM3B_CONBU
mmsklgvllticlllfplfalpqdgdqpadrpaermqddisseqnpllekrvgercckngkrgcgrwcrdhsrccgrr
>sp|P83256|T3D1A_PIRLC
gclgegekcadwsgpsccdgfycscrsmpycrcrnns
>sp|A3F7X1|TXLT4_LASSB
mntiqviifavvlvltvtvgqadedspeasllrklkeaeaslfgqnleesrnsrqkrcggvdapcdkdrpdccsyaeclrpsgygwwhgtyycyrkrer
>sp|D5HR50|SCX1A_ANDCR
yivmislalvvmigvesvrdgyivypnncvyhcipacdglckknggtsgscsfligsgiacwckdlpdnvpikdpsqkctr
>sp|Q2I2P8|CMG1_CONLT
mpklgvslfiflvlfplatlqldgdqsagrhaqergedlfkmyqylrralerrrtgedfleecmggcafdfcckrslrdttsd
>sp|P83561|TXMG5_MACGS
mkapattlilvmslisvlwatpdleegdllaelgdliatddeypmkpeergckltfwkcknkkeccgwnacalgicmpr
>sp|B1P1H6|JZT56_CHIGU
mntiipllllsllitvyayaledgnkeeiqdiaesefeasnemlqlahlleadraeteedrnsrqkrcwganvpcedenspccsplkcektfgygwwygspfcvrsgsg
>sp|P85276|TXF32_CTEON
tatcagqdkpcqkhcdccgpkgecvcegpcicrqg
>sp|P69756|CO6D_CONMA
eacynagtfcgikpglccsaiclsfvcisfdf
>sp|P01484|SCX2_ANDAU
mnylvmislallfvtgvesvkdgyivddvnctyfcgrnaycneectklkgesgycqwaspygnacycyklpdhvrtkgpgrchgr
>sp|P04099|SCX9_BUTOC
aeikvrdgyivypnncvyhcglnpycndlctkngaksgycqwltkwgnacycyalpekvpikdpsykcys
