# Supplementary material for: Assigning biological function using hidden signatures in cystine-stabilized peptide sequences
Source: Sci Rep. 2018 Jun 13;8:9049. doi: 10.1038/s41598-018-27177-8 (PMC5998126; doi:10.1038/s41598-018-27177-8)
Supplement: Supplementary file 16 — Supplementary Dataset 15 [file 41598_2018_27177_MOESM16_ESM.txt]

>sp|P0C295|TX21_ANDCR
advpgnyplntygnmyyctilgenefcrkvckvhgvkygycfnshcwceyleakdvsvwnaaknycknpvgk
>sp|C9X4K3|SCNA5_TITDI
mktiiffiaclmlidvvveskdgyiiehrgckyscffgtnswcntectlkkgssgycawpacwcyglpdnvkifdsnnnkcgk
>sp|C9X4K8|SCNAA_TITDI
mwtfaivlaflligldegealdgyplsknnyckiycpntevckdtckrragatdgecrwdgcycfnvapdtkmypgelpch
>sp|P59863|SIX2_BUTOC
dgyikgykgckitcvinddycdteckaeggtygycwkwglacwcedlpdekrwksetntc
>sp|P84631|SCX2_TITPA
kkegylvgndgckyscftrpaqycvhecelrkgtdgycyawlacycynmpdhvrtwsratnrcgs
>sp|Q1I179|SCX2_TITDI
mtrfvlflncfflicmvveckegylmgadgckrscltrpghycanecsrvkgtdgycyawlacycynmpnwvktwdratntcgrgk
>sp|Q7Z0A1|CI1BG_CONRA
ghvpcgkdgrkcgyhthccncclsgickpstsligcstssft
>sp|Q9UAC9|SCAS_MESMA
mktviflivssllligvktdngylldkytgckvwcvinnescnseckirggyygycyfwklacfcqgarkselwnyntnkcngkl
>sp|Q7Z0A5|CI1BU_CONRA
ghvpcgkdgrkcgyhadccncclsgickpstswtgcststvqltr
>sp|B1NWT5|NA19_ANEVI
mmnrllvflmlgaafmlvvsaidqdandvnmvkrfvsasclcasdgpttrgnslsgtiwlfgcpsgwgdckgraiagtcckre
>sp|P60513|CO6A_CONER
ddcikpygfcslpilknglccsgacvgvcadl
>sp|P60163|SCX2_CENGR
kdgylvnkstgckyscienindshcneecissirkgsygycykfycycigmpdstqvypipgktcste
>sp|P81885|TDT1B_HADVE
csrsdgwcgktedcccpmkcikawykqngncqntisaiwknc
>sp|P60213|SCX3_TITOB
mtrfvlfiscffvigmvveckdgylvgndgckyncltrpghycanecsrvkgkdgycyawmacycysmpdwvktwsrstnrcgrgk
>sp|P83558|TXMG2_MACGS
mmtlspflllliaavvignasegevknefeerlkdefkdpsrsevaevillrelevleetlfgkemtsdteenrnsrekrcmgydiecnenlpcckhrklecvetsgywwykrkycrpikg
>sp|Q7Z1K4|SCX8_CENLI
tvsakegylvkksngckyecfklgenehcdteckapnqggsygycdtfecwceglpestptwplpnkscgkk
>sp|P0DKY6|ANF_CRODC
vstsrgsqgcfglkldrigaasglgcwrrivds
>sp|P45697|SCX1_MESMA
mnylvmisfalllmtgvesvrdayiakphncvyecarneycndlctkngaksgycqwvgkygngcwcielpdnvpirvpgkchr
>sp|Q9TWL0|SCX8_CENNO
kegyivnyytgckfacaklgdndyclreckarygkgaggycyafgcwcthlyeqavvwplpkkkcra
>sp|P15221|SCX2_MESEU
adgyvkgksgckiscfldndlcnadckyyggklnswcipdksgycwcpnkgwnsiksetntc
>sp|P13488|SCX3_BUTOM
grdgyiaqpencvyhcfpgssgcdtlckekgatsghcgflpgsgvacwcdnlpnkvpivvggekch
>sp|P84509|TX3_CERMR
gvdkegcrkllggctidddccphlgcnkkywhcgwdgtf
>sp|H1ZZI3|SCX14_TITOB
mnclmlifvvfllafgveckkddypvdtakrncmldcnvwddegycdkfckgrkadsgycyklkaacycyglpddsptktsgrcnpnvr
>sp|Q94435|SCXA_CENNO
itaclvligtvcakegylvnkstgckynclilgenkncdmeckaknqggsygycyklacwceglpestptypipgktcrtk
>sp|P15223|SCX1_CENNO
mnsllmitacfvligtvwakdgylvdakgckkncyklgkndycnrecrmkhrggsygycygfgcyceglsdstptwplpnktcsgk
>sp|P01523|CM3A_CONGE
msklgvllticlllfpltalpmdgdepanrpvermqdnisseqyplfekrrdcctppkkckdrqckpqrccagr
>sp|P0CI50|SNAF_LYCMC
mnffiliasaclvltgvqcrkdgylydsknckyacvdndyclkeckskggyygycyrwysscyceglpdkvktektgrctl
>sp|Q7Z0A0|CI1BV_CONRA
ghvscgkdgracdyhadccncclggickpstswigcstnvfltr
>sp|P0DJK9|SIX3_ISOMC
kegygvgkdgckiscvignefcnkeckysqkgtggycwtwglacwcqglpenakvwesstntc
>sp|P86992|SCXB_RHOJU
kegymgsdgckmscvindqfcdtecqaklkgstgycyfglacyg
>sp|P58779|SCX5_CENSC
kdgypvdskgcklscvannycdnqckmkkasgghcyamscyceglpenakvsdsatnic
>sp|P83557|TXMG1_MACGS
cmgydihctdrlpccfglecvktsgywwykktycrrks
>sp|P0C1T9|CM3A_CONCN
grccdvpnacsgrwcrdhaqcc
>sp|M1J7U4|SCX5_ANDCR
vrdgyimikdtnckfscnifkkweycsplcqskgaetgycynfgcwcldlpddvpvygdrgvicrtr
>sp|P01531|NA1B_ANTXA
gvpclcdsdgprprgntlsgilwfypsgcpsgwhnckahgpnigwcckk
>sp|Q76CA0|NA2G3_STIGI
maylkivlvalmlvvavsamrlsdqedqdisvakraackcdddgpdirsatltgtvdlgscnegwekcasfytiladccrrprg
>sp|P11057|T5G1A_AGEAP
ecvpenghcrdwydeccegfycscrqppkcicrnnn
>sp|Q5Y4V7|T3G1B_AGEOR
mkaaisliiffailfvvieaisyeegkelfqkeraecvgdgqrcadwagpyccsgyycscrsmpycrcrsdsgk
>sp|P0C610|CI1B6_CONFI
gckkdrkpcsyhadccncclsgicapstnwilpgcstssffki
>sp|P86404|SCXN4_MESEU
ardayiakphncvyecfdafssycngvctkngaksgycqilgiygngcwcialpdnvpiripgkch
>sp|P14531|TXCL1_CALPA
mktqvlalfvlcvlfclaesrttlnkrndiekrieckcegdapdlshmtgtvyfsckggdgswskcntytavadcchqa
>sp|P79799|VNP32_MICCO
mvglsrlrggglllvlallplaldgkpleeaptapsriipfsrpvrkqsqavldpmvhperpagsgddgdsrrleglakealgdgcfgqridricnvsgmgcnhvrtdpaptalariipfsrpvrkesraaldrmqqpg
>sp|P80950|SCXL_ANDAU
ardgyivhdgtnckyscefgseykycgplcekkkaktgycylfacwcievpdevrvwgedgfmcws
>sp|P56637|SIXE_HOTJU
mkfflmcliifpimgvlgkkngypldrngkttecsgvnaiaphycnsectkvyyaesgyccwgacycfgleddkpigpmkditkkycdvqiips
>sp|F2YLA3|SX14F_RHOJU
mkilifiiasfmligveckegyptnsegckitclfndpyckgkcinlstqadkkwkgvegycnrrdiacycknlpenaevwdpnnnkcvg
>sp|P0CI52|SNAU_LYCMC
mnnliiiavaswlvlgalckkdgypydgnnckydcwknqycddlckkkkgasgycyalnlscycyglpdkektsvktkcykgr
>sp|P0CH41|CEII9_CENEL
kegylvnhstgckyecfklgdndyclrecrqgygkgaggycyafgcwcthlyeqavvwplpkktcna
>sp|P59896|SCXI_BUTOM
grdayiaqpencvyecakssycndlctkngaksgycqwlgrwgnacycidlpdkvpiriegkchfa
>sp|P01525|NXB4_CERLA
asatwgaaypacenncrkkydlcircqgkwagkrgkcaahciiqknnckgkckke
>sp|A0F0C2|SCXM1_MESMA
mkiltvfmifianflnmmqvfsvkdrfliingsyelcvyaenlgedcenlckqqkatdgfcrqphcfctdmpdnyatrpdtvdpim
>sp|P0CI53|SNAAL_LYCMC
lilvaclmmscvhckkdgypvdwnncmydcgydnaycekickekggesgycyfwkiscyceglpdnveikgygrcrg
>sp|C3TS07|STXA_ANEVI
mmnrllvflmlgafmlvvsandayggdeslgkrksccpcwlggncfwgqncypqgcsgpkv
>sp|Q76CA3|NA1G2_STIGI
mnrliilvfaavfltlasaevsedvnmakrgvpcrcdsdgphvrgntltgtvwvfgcpsgwhkcqkgsstcckq
>sp|P0C195|CM3A_CONKI
krngccncsskwcrdhsrccgr
>sp|P60215|SCX4_TITOB
mtrfvlfiscffligmiveckdgylmeyggckmsclmkkgtfcaeectrmkgkdgycyawlacycynmpdwvkiwnratnkcgkrk
>sp|P15472|CGS_CONGE
acsgrgsrcppqccmglrcgrgnpqkcigahedv
>sp|Q68PG7|SCX8_CENEX
akegylvniytgckyscwllgeneyciaeckeigagygychgfgcwceqfpenkpsypypekscgrk
>sp|P0CI51|SNAJ_LYCMC
mnhlilivamclmvigvqclkdgylyddvdckfscwdneycrklckskkavggycwrwrfscyctglpdnektegtykcgqgrflmgkdk
>sp|P83257|T3D1B_PIRLC
acvgdgqrcaswsgpyccdgyycscrsmpycrcrnns
>sp|P01479|SCX1_ANDAU
mnylvmislalllmigveskrdgyivypnncvyhcvppcdglckknggssgscsflvpsglacwckdlpdnvpikdtsrkctr
>sp|P0C8V3|CM3B_CONSR
qkcctgkkgscsgracknlrcca
>sp|P58296|SCXB_CENNO
ardgypvdekgcklsclindkwcnsachsrggkygycytgglacyceavpdnvkvwtyetntc
>sp|P29423|TX21_PHONI
mkvaililsilvlavasetieeyrddfaveeleratcagqdkpcketcdccgergecvcalsyegkyrcicrqgnfliawhklasckk
>sp|P0DL59|HM2A_PHLSP
scqkwmwlcdeerkccedmvcklwck
>sp|P0CI82|SNA45_LYCMC
mklailslflvfqigveskkngfaldhygkpwecnlfnvfgpycnnqctenkarkgycctftcycfdlpddakileigdsrknycdvsltdvlg
>sp|P59854|SCX7_MESMA
vrdgyialphncaygclnneycnnlctkdgakigycnivgkygnacwciqlpdnvpirvpgrchpa
>sp|Q7Z092|CI1BB_CONRA
gpsfckangkpcsyhadccncclsgickpstnvilpgcstssffri
>sp|A6YR41|COC3B_CONCL
dvcdslvdgrcihngcfceeskpngnccdsggcvwwwcpgtkwd
>sp|H2BKS9|CM3A_CONTS
mmsklgvllticlllfpltavpldgdqpadqpaerkqneqhplfdqkrgccrwpcpsrcgmarccss
>sp|P0C5G2|NA15_ANTXA
gvsclcdsdgpsvsgntlsgiiwlagcpsgwhnckahgpnigwcckk
>sp|Q68PH3|SCX2_CENEX
mnsllmitaclaligtvwakegylvskstgckyecfwlgknegcdkeckapnqgggygychafacwcenlpestptypipgkscgkk
>sp|P0C5G1|NA14_ANTXA
gvpclcdsdgpsvrgnslsgiiwlfgcpsgwhncrdhgptigwcckk
>sp|P59865|SCX7_CENLI
mnsllmitaclvlfgtvwakegylvntytgckyicwklgenkycideckeigagygycygfgcycegfpenkptwplpnktcgrk
>sp|Q6B4T3|TX3_LOXIN
mtfklfvvvtlvlaiyvataeeamkddsepaergcikygdrcgsphglpsnccndwkykgrcgctmgvctcgpncpsrgcdwskkg
>sp|P0CH16|CM3B_CONPI
ervccgypmscksrackpsycc
>sp|P83904|TX32_PHORI
gtcagqdkpcketcdccgergqcvcegpcicrqgyfwiaayklgnck
>sp|M1JBC0|SCX4_ANDCR
vrdgyivddkncvyhcippcdglckknggksgscsflvpsglacwckalpdnvpikdpsykchkr
>sp|P0C1B5|ALTI_PARTR
advpgnypldkdgntytclelgenkdcqkvcklhgvqygycyaffcwckelddkdvsv
>sp|P83303|TXH4_HAPSC
mvnmkasmflalaglvllfvvcyaseseekefsnellssvlavddnskgeerecleifkacnpsndqcckssklvcsrktrwckyqigk
>sp|E7CLP1|SCX32_RHOJU
kegypmgrdgckiscvinnnfckvecqakwrqsdgycyfwglscyctiyqktprfgilapinvednvtvtqclghlinvmysh
>sp|P0DMD8|TX32_LOXIN
mkielflvvifalaihmataeeviesdiepaergciksgqrcgsphglpsnccddwkykgrcgctmgvctcgkncpsrgcdyrtkg
>sp|H1ZZH7|SCX8_TITOB
mtrfvlfiscffligmvveckegyllgsrgckmncltrpekfcelecslvggengycaywlacycynvpesvklwesdtnecgkrk
>sp|P01486|SCXB_BUTOC
lkdgyivddrnctyfcgtnaycneecvklkgesgycqwvgrygnacwcyklpdhvrtvqagrcrs
>sp|A6YR34|COC2F_CONCL
dvcesvagrcihngcwcersaphgnccntsgctarwwcpgtkwd
>sp|B7FDP2|SCX39_CENSU
mnsllmitacffligtvwakegylvnkstgckygclllgknegcdkeckaknqggsygycyafgcwceglpestptyplpnkscskk
>sp|P55902|SIX1_BUTOC
vrdayiaqnyncvyfcmkddycndlctkngassgycqwagkygnacwcyalpdnvpiripgkchs
>sp|C9X4J9|SCNA1_TITDI
mkgiilfisclmlidvvvesrdaypadwrgckfscfwgssswcneectslggssgycawpacwcyglpdsvryynnkchk
>sp|P60275|SCXI_TITBA
gkegypvdsrgckvtcfftgagycdkecklkkassgycawpacycyglpdsvpvydnasnkcb
>sp|P0DL49|NA12_ANEVI
mmnrllvflmlgaafmlvvsaidqdanedinkrgvpclcdsdgpsvrgntlsgiiwlagcpsgwhnckkhgptigwcckq
>sp|P0C297|TX23_ANDCR
advpgnypldtrgysyyctilgenefckkickvhgvsygycynsgcwceyleakdvsvwnaaknycknpvgk
>sp|E7CLN7|SCX13_RHOJU
kegypvdwgnckyecmsdayckdlcvdrkaksgycyklnwscyceglpddspiktnghcrpggrrk
>sp|P60212|SCX2_TITOB
mirfvlfiscffligtvvecnkdgylmegdgckmgcltrkasycvdqckevggkdgycyawlscycynmpdsveiwdsknnkcgkgk
>sp|Q9NBW2|SCBT_MESMA
mkaalllvifslmligvltkksgyptdhegcknwcvlnhscgilcegyggsgycyfwklacwcddihnwvptwsratnkcrak
>sp|D9U2A5|SNA28_LYCMC
mnlptvlciialilgvrsakngfftklgkpivcddinfvgnycqtkcvkaganngfccqqkcyclglndyaptlqvadssekacqamsg
>sp|P0DL58|HM1B_PHLSP
mkvsvlitlavlgvmfvwtsaaeqedhgsdrrdspallkslgrvfqseeracrellggcskdsdccahlecrkkwpyhcvwdwtfgneks
>sp|P84693|SCX5_TITOB
mkaiiffigclmlidlvagsrsgypvtqkgcvyscfwgsnwwcnaectalggssgycawpscwcyslpdnrniwgsypnncgkk
>sp|D2Y299|H19A1_HAPHA
mntvrvtfllvfvlavslgqadedgnrmemrqeiekteadssyfaenlllqkleeleaklweetseesrnsrqkrcaaegipcdpnpvkdlpccsglaclkptlhgiwykhhycytq
>sp|P81504|SIX5_ANDAU
dgyikrhdgckvtclindnycdteckreggsygycysvgfacwceglpddkawksetntcd
>sp|O76963|SIXI_ORTSC
dgypkqkdgckysctinhkfcnsvcksnggdygycwfwglacwceglpdnkmwkyetntcggkk
>sp|Q1A3R1|CT54_CONLT
mrclpvfiillllipsapsvdaqpttkddvplaslhdnakralqmfwnkrdccpakllccnp
>sp|P0C7P9|NA1B_BUNCN
gvacrcdsdgptvrgdslsgtlwltggcpsgwhncrgsgpfigycckk
>sp|Q9N682|SCXB_MESMA
mnylvmisfalllmtgvesvrdayiakpencvyhcatnegcnklctdngaesgycqwggkygnacwciklpddvpirvpgkchr
>sp|P01490|SCXA_MESEU
vrdgyiaddkdcayfcgrnaycdeeckkgaesgkcwyagqygnacwcyklpdwvpikqkvsgkcn
>sp|Q5Y4V8|T2G3A_AGEOR
mkaviffcllsvmvftvieavkeegtkpaeaarecaaknkrcadwagpwcceglycscrsypgcmcrpnsg
>sp|P55817|TXI12_DIGCA
akdgdfegppgclkmgelckggtcctkvykywkwrkleclgkndgwfkkkficdepcnp
>sp|P0DKQ9|CM31_CONTU
msklgvllticlllfpltalpmdgdepadrpaermqdnisseqhplfeerhgcckgpegcssrecrpqhccgrr
>sp|X5IWS1|CO17J_CONGE
mkltcvvivaallltacqlitaldcggtqkhralrstiklsllrqhrgwcgdpgatcgklrlyccsgfcdcytktckdkssa
>sp|P17727|TXL1_PHONI
mkllgiflvasfafvlsfgeemiegenpledqraeltscfpvghecdgdasncnccgddvycgcgwgrwnckckvadqsyaygickdkvncpnrhlwpakvckkpcrrncgg
>sp|P0C5G5|NA11_HETCR
gvpcrcdsdgpsvhgntlsgtiwvgscetgwhkcntehnlfhecckq
>sp|P58752|BIRT_PARTR
advpgnypldkdgntykcfllggneeclnvcklhgvqygycyaskcwceyleddkdsv
>sp|A6YR37|COC2H_CONCL
dvcdslvggrcihngcwcersaphgnccntggcvwwwcpgtkwd
>sp|P0CI58|SNA64_LYCMC
mkilfliiltaffigvhckhgypiiragrdkgckvscvinnqycdteckqlkgrrgycyfwrlacfceylpdyvptwsratnkckak
>sp|A0A0J9X1W9|HD1A_CYRDO
aclgfgkscnpsndqcckssslacstkhkwckyel
>sp|P68727|SIX2_MESMA
dgyikgksgcrvaclignqgclkdcraygasygycwtwglacwceglpdnktwksesntcg
>sp|Q4TUA4|SCA4_MESMA
mnylvffslalllmtgvesvrdgyiaddkncayfcgrnaycddeckkkgaesgycqwagvygnacwcyklpdkvpirvpgrcngg
>sp|P01491|SCXI_CENSC
mnsllmitaclvligtvwakdgylvektgckktcyklgendfcnreckwkhiggsygycygfgcyceglpdstqtwplpnktcgkk
>sp|Q8WRY4|SCX9_CENLI
mnsllmitacliligtvwaedgylfdkrkrctlacidktgdkncdrnckkeggsfghcsysacwckglpgstpisrtpgktckk
>sp|P17728|SCXA_LEIQH
mnhlvmislalllllgvesvrdayiaknyncvyecfrdaycnelctkngassgycqwagkygnacwcyalpdnvpirvpgkchrk
>sp|P0C1U0|CM3B_CONCN
qgccgepnlcftrwcrnnarccrqq
>sp|P0CE77|CM3B_CONST
qnccnggcsskwckgharcc
>sp|E7BLC7|TX30_ANDCR
mkiiflvlmmilsevysdrdgypvhdgtnckyscdirekweyctplckrrnaktgycyafacwciglpdevkvygddgifcksg
>sp|W4VRU5|ICK36_TRILK
mktiivflsllvlatkfgdakegvnqkqkkevtqnefreeylnemaamslvqqleaieralfeneagrnsrqkrclgenvpcgdnipccgklacektagygwwykspycvkptsg
>sp|P24159|CO6B_CONTE
wckqsgemcnvldqnccdgycivfvct
>sp|W4VSI3|ICK33_TRILK
mktiivflsllvlatkfgdanegvnqeqmkeviqnefredflnemapmsllqqleaiestllekeadrnsrqkrcngenvpcgpnhstccsglsceetfgygwwydtpfcvkpskg
>sp|P82814|SIX4_HOTTS
dgyikgnkgckvscvinnvfcnsmckssggsygycwswglacwceglpaakkwlyaatntcg
>sp|A6YR28|COC2A_CONCL
dvcdslvdgrcihngcfcerdapngnccdtdgctarwwcpgtkwd
>sp|P0C280|NA1_CONGI
gvpcrcdsdgpsvhgntlsgtvwvgscasgwhkcndeyniayeccke
>sp|M4GX67|SCBTY_MESMA
mkaalllvistlmligvltkksgypiqhdgcknwcvfnhfcenicetyggsgycyfwklacwcdnihnwvptwsretnkcrak
>sp|E7CLP4|SX15F_RHOJU
mkilifiiasfmligveckegypmgrngckipcaindnickvecqakwkqsdgycyswglscyctnlledaevwdssnnkcvg
>sp|P0CI81|SNAY1_LYCMC
mktvilvvialmvievqgdgylmvragiekgckiwcvinndycnrdcklkggtygycyfwklacyceglpesspdiwtyekntcsp
>sp|H1ZZI4|SCX15_TITOB
mkgiillisclmlievvvggkegypldssgckagcffgtnswcnteckrksaakgycawpscycyeftddskiwnaktnkcyk
>sp|P01492|SCX1_CENSC
mnslliitacfalvgtvwakegylvkksdgckydcfwlgknehcdteckaknqggsygycyafacwceglpestptyplpnkscgkk
>sp|H1ZZI7|SCX6_TITPA
msifpialallligleegeaardgyplsknnnckiycpdtdvckdtcknrasapdgkcdgwnscycfkvpdhipvwgdpgtkpcmt
>sp|P09981|SCX9_MESEU
ardayiakphncvyecynpkgsycndlctengaesgycqilgkygnacwciqlpdnvpiripgkch
>sp|Q86DU6|CM3A_CONST
mmsklgvlltvcpllfpltalppdgdqpadrpaermqddissdehplfdkrqnccnggcsskwcrdharccgr
>sp|P01526|NXB2_CERLA
asstwggsypacenncrkqyddcikcqgkwagkrgkcaahcavqttscndkckkh
>sp|Q2I2Q5|CM31_CONLT
mlkmgvllftflvlfplttleldtdrpverhaaikqdlkpqerrgirlhaprdeccepqwcdgacdccs
>sp|P0C1U2|CM3A_CONMA
qgccnvpngcsgrwcrdhaqcc
>sp|P0DL82|3SXNA_CALBG
lecydtifkwhtmtcpegqnlcfyyftwriflvrgctatcpvgyshthccdtdkcnn
>sp|P46066|SCXV_CENSC
kkdgypvdsgnckyeclkddycndlclerkadkgycywgkvscycyglpdnsptktsgkcnpa
>sp|P69928|NA13_ANTMC
mnrliilvvaavflgmasaeedvlkrgfpcrcdsdgpsvhgnplsgtiwvtscatgwhkcnsenelfhecckqg
>sp|Q95WD1|SCX8_CENSC
mnsllmitaclvlfgtvwsekgylvhedtgcrykctfsgensycdkecksqggdsgicqskacycqglpedtktwpligklcgrk
>sp|P15227|SCX3_MESMA
vrdayiakpencvyecatneycnklctdngaesgycqwvgrygnacciklpdrvpirvwgkchg
>sp|Q9TWM7|CO6A_CONGL
mkltcmmivavlfltawtfvtaddsgngmeilfpkaghemenlevsnrvkpcrkegqlcdpifqnccrgwncvlfcv
>sp|Q56TT9|SCIT_HOTJU
mnylvvicfalllmtgvesgrdayiadnlncaytcgsnsycntectkngavsgycqwlgkygnacwcinlpdkvpiripgacrgr
>sp|P60277|SCX1_MESTA
gedgyiadgdnctyictfnnychalctdkkgdsgacdwwvpygvvcwcedlptpvpirgsgkcr
>sp|Q9NJC5|SC10_MESMA
mnylvmvsfalllmtgvesvrdgyialphncaygcllnefcndlctkngakigycniqgkygnacwcielpdnvpirvpgrchps
>sp|Q86SD9|SCX3_ANDAM
mnylvmislallfmigvesardgyiaqpnncvyhciplspgcdklcrengatsgkcsflagsglacwcvalpdnvpikiigqkctr
>sp|O76198|TX21A_PHONI
mkvaviilsilvlaaasesieeyredfsrpnamersandwiptapsaversadfaveeleratcagqdkpcketcdccgergecvcalsyegkyrcicrqgyvwiawyklasckk
>sp|P82812|SIX2_HOTTS
dgyikkskgckvscvinnvycnsmckslggsygycwtyglacwceglpnakrwkyetktck
>sp|Q75WG5|TXM14_MACGS
mkilekallendsaaeeesrnlrtkrcarkrawcektencccpmkciyawyngqsscdhtistiwtscpk
>sp|P56710|CO6A_CONNI
skcfspgtfcgikpglccsvrcfslfcisfe
>sp|B7SNV8|SCX8_PARGR
mnyllvltlasllalgvngkkdgypvdhanckyecwyddkycddlckkrkadsgycyklniscyclglpdnaaikdygrcrp
>sp|D2Y283|H16M1_HAPHA
mntvrgtfllvfglaaslgqadknenrremqkkteqgksylnfaenlllqkleeleakllekhskksknsrqkrcigkdvpcdendprccsglicltptlhgiwyksyycykk
>sp|P56743|SCX6_ANDAU
grdgyvvkngtnckysceigseyeycgplckrknaktgycyafacwcidvpddvklygddgtycss
>sp|P83560|TXMG4_MACGS
mktlviacvalvlvvvhgevieevnekqlqesveekysllqrlekldeaitaeenrnsrvrrcgskrawckekkdcccgyncvyawynqqsscerkwkylftgec
>sp|D0PX85|CANB_CONIM
mimrmtltlfvlvvmtaasasgdalteakripycgqtgaecyswcikqdlskdwccdfvktiarlppahicsq
>sp|Q5Y4U8|T4G1K_AGEOR
mrtiisllllsamvfavieaisleeglqlfegergcvgenqqcadwaglhccsgyyctcryfpkcicrkdsgk
>sp|Q9BLM3|SCXB_ANDAU
mnylvmislalliagvdsardayiakndncvyecfqdsycndlctkngaksgtcdwigtygdaclcyalpdnvpiklsgechr
>sp|D9U2A1|SNA17_LYCMC
mkilfvivlaaffigvhckhgypvqysgrekgckiacvinnascdgeckrrggragycyfwklacfceylpnnsptwdyktgkcrv
>sp|P19651|NA21_STIHL
aackcddegpdirtapltgtvdlgscnagwekcasyytiiadccrkkk
>sp|P0C612|CI1B5_CONLY
nwswcsgsgegcdyhseccgercciesmcigdgvacwp
>sp|P0DL23|SCXS_TITPA
nkdgylmehdgcklsclmkkgtfcaecarlgdgyc
>sp|P11062|T4G1F_AGEAP
dcvgesqqcadwagphccdgyyctcryfpkcicvnnn
>sp|H1ZZI9|SCX8_TITPA
mvksemklvifslfllligveslkngypviegggspdygesaecgsedsnsadnfcndictnvggksgdcclgscfcfdlpdeqktvevmdrtkeycefve
>sp|A7LI90|COCB_CONCL
mkltcvlvvlllvlpfgdlittsntednkrgatpwqnslkargvcstpegscvhngcicqnapcchpsgcnwvnvcpgflwdkn
>sp|P0CH40|SCX8_CENEL
kkdgypvnmeecryncwknaycdklckekkgqsgycygwnlscwciglpdntntkmnpfcqtad
>sp|P0C257|CI1B1_CONMA
gavpcgkdgrqcrnhadccnccpigtcapstnwilpgcstgqfmtr
>sp|P30783|NA22_HETCR
gtckcdddgpdvrtatftgstefancneswekclavytpvasccrkkk
>sp|P60207|CM3A_CONSE
plfdkrqrccngrrgcssrwcrdhsrccgrr
>sp|F8UWP3|SCX4_CENVT
mnyfililvaallildvnckkdgypvehsgckytcwkneycdkvckdlkgeggycyinltcwctglpdnvplktnqrcngkrk
>sp|Q68PG2|SCX13_CENEX
atgnvwakdgylviiktgckyncyilgknkycnseckevgagygycyafgcwceglpesiptwplpdktcgtk
>sp|P58925|CM3A_CONPU
msklgvllticlllfpitalpmdgdqpadrlaermqdnisseehpfekrqrlccgfpkscrsrqckphrccgr
>sp|P82811|SIX1_HOTTS
dgyilmrngckipclfgndgcnkeckayggsygycwtyglacacegqpedkkhlnyhkktc
>sp|P69750|CO6A_CONCN
mkltcmmivavlfltawtfvtaddsrnglenlspkarhemknpeasksnkryecystgtfcgingglccsnlclffvcltfs
>sp|P0C8V5|CO161_CONAH
mkltcvvivavlfltawtfvmaddsryglkdlfpkarhemknpeasklnkrdecfspgtfcgikpglccsawcysffcltltf
>sp|C9X4K4|SCNA6_TITDI
mkgmimlisclmlievvvggkegylldrsngckrscffgstswcntecksksadkgycawpscycygftddskmwhlktnkc
>sp|Q76CA1|GIG1_STIGI
masfrtlfacvvilccvlwssmarygedmevetemnkrdvgvactgqyassfclnggtcryipelgeyycicpgdytghrceqmsv
>sp|Q1I163|SCX8_TITDI
mtrfvlflscffligmvveckdgylvgddgckmhcftrpghycasecsrvkgkdgycyawlacycynmpnwapiwnsatnrcrgrk
>sp|Q86SE1|SCX1_ANDAM
mnylvmislalllmigvesvrdgyivyphncvyhcipscdglckengatsgscgyiikvgiacwckdlpenvpiydrsykcyr
>sp|O61668|SIX1_MESMA
mkffliflvifpimgvlgkkngyavdssgkvsecllnnycnnictkvyyatsgyccllscycfgldddkavlkikdatksycdvqiig
>sp|D9U2A0|SNAAA_LYCMC
mnflifiavasslalgalckkegypydgnncryicfrnqycddlckklkgesgycygwnqscycyglpdtektkpdkrchskg
>sp|Q8WTQ1|D104A_HUMAN
mqrlvlllaislllyqdlpvrsefeldricgygtarcrkkcrsqeyrigrcpntyacclrkwdesllnrtkp
>sp|P86459|NA1D_BUNCN
gvpclcdsdgpsvrgntlsgtvwvfgcpsgwhictsdgptigscckk
>sp|Q9NJC7|SC11_MESMA
mnymviislallvmtgvesvkdgyiaddrncpyfcgrnaycdgeckknraesgycqwaskygnacwcyklpddarimkpgrcngg
>sp|P0DL24|SCXT_TITPA
kdgylvgsdgckyscltrpg
>sp|P08900|SCX2_CENSU
kegylvskstgckyeclklgdndyclreckqqygkssggycyafacwcthlyeqavvwplpnktcn
>sp|P82815|SCBK_MESMA
vrdgyiaddkncayfcgrnaycdeeciingaesgycqqagvygnacwcyklpdkvpirvsgecqq
>sp|P83258|TXDP3_PIRLC
adclnegdwcadwsgpsccgemwcscpgfgkcrckk
>sp|P0DJH8|SCX1_BUTMA
gvrdayiaddkncvytcaknsycntectkngaesgycqwlgkygngcwciklpdkvpiripgrcrgr
>sp|Q68PG5|SCX10_CENEX
kdgylvevtgckkscyklgenkfcnreckmkhrggsygycyffgcyceglaestptwplpnkscgkk
>sp|B3FIQ7|TX16C_HAPSC
mntvrvtfllvfvlavslgqadedgnrmekrqkkteaenlllpkleeldaklweedsvesrnsrqkrcngkdvpcdpdpaknrrccsgleclkpylhgiwyqdyycyveksgr
>sp|P45658|SCX4_ANDAU
mnylimfslalllvigvesgrdgyivdskncvyhcyppcdglckkngaksgscgflvpsglacwcndlpenvpikdpsddchkr
>sp|P86406|SCXN6_MESEU
dngylldkytgckvwcvinnescnseckirrgnygycyfwklacycegapkselwhyetnkcngrm
>sp|Q9ESH6|GLRX1_RAT
maqefvnckiqsgkvvvfikptcpycrktqeilsqlpfkrgllefvditatnntnaiqdylqqltgartvprvfigkdciggcsdllsmqqngeltarlkqigalql
>sp|H1ZZI6|SCX5_TITPA
msifpialallligleegeaardgypisknnyckiycpntkvcketcknrasapdgecdgwnlcycfkvpdnipvwgdpgtppcmt
>sp|O76199|TX25_PHONI
mkvailflsilvlavasesieesrddfaveelgratcagqdqtckvtcdccgergecvcggpcicrqgnfliawyklasckk
>sp|Q9GQW3|SC12_MESMA
mnylvmisfafllmtgvesvrdayiaqnyncvyhcardaycnelctkngaksgscpylgehkfacyckdlpdnvpirvpgkchrr
>sp|P01497|SIX1_ANDAU
mkflllflvvlpimgvfgkkngyavdssgkapecllsnycnnectkvhyadkgyccllscycfglnddkkvleisdtrksycdttiin
>sp|C0HJM9|SCX2_TITFA
mkrfllfisilmmigtivvgkegyamdhegckfscfirpsgfcdgyckthlkassgycawpacycygvpsnikvwdyatnkcgk
>sp|P0DP47|TP1C_HADIN
qeciakwkscagrkldcceglecwkrrwghevcvpitqkifclekwkscferkydcceelecwerrgnkhpvcapkq
>sp|P83559|TXMG3_MACGS
ggcikwnhscqtttlkccgkcvvcychtpwgtncrcdrtrlfcted
>sp|P85505|TXHM1_HERML
gcipygktcefwsgpwccagkcklnvwsmtlsctrnf
>sp|P01496|SCX3_TITSE
lvvvclltagtegkkdgypveydncayicwnydnaycdklckdkkadsgycywvhilcycyglpdseptktngkcksgkk
>sp|P0DL25|SCXU_TITPA
ggkegyplnssngcksgrfagtnsnenteckgdaengy
>sp|Q7Z1K8|SCX4_CENLI
mnsllmitaclaligtvwakegyivnyhdgckyecyklgdndyclrecklrygkgaggycyafgcwcthlyeqavvwplpkkrcngk
>sp|P01495|SCX2_CENNO
lliitaclaligtvwakegylvdkntgckyeclklgdndyclreckqqygkgaggycyafacwcthlyeqaivwplpnkrcsgk
>sp|P83259|T2DP4_PIRLC
acatknqrcaswagpyccdgfycscrsypgcmcrpns
>sp|P80076|SCX3_CENNO
kegylvelgtgckyecfklgdndyclreckarygkgaggycyafgcwctqlyeqavvwplknktcr
>sp|P0CI57|SNAB6_LYCMC
mkiviiffiammavgvyskdgylvkkngcaydctvlfgdsncngeckafkaswgscyafacycrglpdsvptypssktcss
>sp|E7CLP2|SX12F_RHOJU
mkilifiiasfmligveckegypmgrdgckiscvinnnfckvecqakwrqsdgycyfwglscyctnlpedaqvwdsstnkcgg
>sp|P82813|SIX3_HOTTS
dgyilnskgckvscvvsivycnsmckssggsygycwtwglacwceglpnskrwtssknkcn
>sp|A6YR36|COC2G_CONCL
dvcdslvggrcihngcycersapngnccdtagctvlwwcpgtkfd
>sp|P59357|SCL7_LEIQH
vrdgyiakpencahhcfpgssgcdtlckenggtgghcgfkvghgtacwcnalpdkvgiivdgvkch
>sp|P29426|TX29_PHONI
sfcipfkpcksdencckkfkckttgivklcrw
>sp|P69749|CO6A_CONBU
mkltcvmivtvlfltawtfvtaddstyglknllpngrhemmnpeapklnkkdecsapgafclirpglccsefcffacf
>sp|P0DP95|OSP1A_ORPS2
gckgfgkackygadeccknlvcskkhkwckytl
>sp|P60266|SCX4_CENSU
mnsllmitaclalvgtvwakegylvnsytgckfecfklgdndyclrecrqqygkgsggycyafgcwcthlyeqavvwplpnktcngk
>sp|P58923|C7A_CONTU
scsgrdsrcppvccmglmcsrgkcvsiyge
>sp|P60272|TXMO_HADIN
kclaeaadcspwsgdscckpylcsciffypcscrpkgw
>sp|P54135|SCX8_MESMA
grdayiadsenctyfcgsnpycndvctengaksgycqwagrygnacycidlpaserikepgkcg
>sp|Q86BW9|MKTX2_MESMA
mnylivisfalllmtsvesgrdayiadsenctyfcgsnpycndlctengaksgycqwagrygnacwcidlpdkvpiripgpcrgr
>sp|H1ZZI2|SCX13_TITOB
mktlfliitsfillevegikngyprdskgctfecgqdakhgddycdkmckttlkgeggdcdfeyaecwcdnipdtvvtwknkepkckqi
>sp|B1NWR6|NA228_NEMVE
masfkivivclallvavacarrrdmmsddeldfhlskrgipcacdsdgpdirsaslsgivwmgscpsgwkkcksyysivadccnq
>sp|Q7YT61|SCX5C_CENLI
mnsllmitaclvlfgtvwakegylvnkstgckygcfwlgknencdmeckaknqggsygycysfacwceglpdstptyplpnkscskk
>sp|P59864|SIX6_BUTOC
dgypkqkngckydciinnkwcngickmhggyygycwgwglacwceglpedkkwwyetnkcgr
>sp|P24336|SIX2_HOTJU
mklllllvisasmlleclvnadgyirkkdgckvsciignegcrkecvahggsfgycwtwglacwcenlpdavtwksstntcgrkk
>sp|P35754|GLRX1_HUMAN
maqefvnckiqpgkvvvfikptcpycrraqeilsqlpikqgllefvditatnhtneiqdylqqltgartvprvfigkdciggcsdlvslqqsgelltrlkqigalq
>sp|P0DP98|SE1A_SELEF
dclgwmagcdfndnkccagyvckkhpwcrydl
>sp|M1INJ1|SCX6_ANDCR
vrdgyirrkdefkfkcyvdgkdcddvckseggsagyctalgflcycaglpddkawkptss
>sp|Q86SE0|SCX2_ANDAM
mnylitislalllmtgvasgvrdgyiadagncgytcvandycntectkngaesgycqwfgrygnacwciklpdkvpikvpgkcngr
>sp|P0C259|CI1B2_CONST
gckkdrkpcsyqadccnccpigtcapstnwilpgcstgpfmar
>sp|Q17254|SCXE_BUTOC
msslmistamkgkapyrqvrdgyiaqphncayhclkissgcdtlckengatsghcghksghgsacwckdlpdkvgiivhgekchr
>sp|Q5Y4U7|T5G1A_AGEOR
mkaiiffcflsvmvfivaeasslealkifegerdcvgengrcrdwyndccdgfycscrqppycicrnnng
>sp|Q5MJP5|SCX1_ANUPH
mktipllfllfiyfecdgkfirhkdesfyecgqligyqqycvdacqahgskekgyckgmapfglpggcycpklpsnrvkmcfgaleskca
>sp|P69751|CO6E_CONCT
mkltcmmivavlfltawtfvtaddsrnglknlfpkarhemknpeasklnkrygcsnagafcgihpglccselclvwct
>sp|P68420|TXH6_HAPSC
ncigeqvpcdendprccsglvvlkktlhgiwikssycykck
>sp|Q7Z1K9|SCX3_CENLI
mnsllmitaclavigtvwakegyivnyydgckyaclklgendyclreckaryyksaggycyafacwcthlyeqavvwplpnktcygk
>sp|P0C1F4|NA12_BUNGR
gascrcdsdgptsrgntltgtlwligrcpsgwhncrgsgpfigycckq
>sp|P83608|TDM1A_MISBR
cakkrewcaktedcccpmkciyawyneqsscqttfsgmfkkc
>sp|A0A1L1QJU3|TP1A_HADIN
necirkwlscvdrkndcceglecykrrhsfevcvpipgfclvkwkqcdgrerdccaglecwkrsgnkssvcapit
>sp|C3TS08|STX71_ANEVI
mmnrllvflmlgaafmlvvsandaygdepafkdlnqgdeslgkrksccpcwlrgncfwgqncypegcsgpkv
>sp|P58913|CO16A_CONPU
mkltcvmivavlfltawtfvtaddsknglenhfwkardemknreaskldkkeacyapgtfcgikpglccsefclpgvcfgg
>sp|P63019|SCX12_CENNO
rdgyplasngckfgcsglgennptcnhvcekkagsdygycyawtcycehvaegtvlwgdsgtgpcrs
>sp|P15967|TXC1_HOLCU
scvgeygrcrsayedccdgyycncsqppyclcrnnn
>sp|D2KX91|NA2X_HETHE
mayqkivfvalmlvlavsamrlpdqqdqdisvakrvackcdddgpdirsatltgtvdlgscnegwekcasyytvvadccrrprs
>sp|P0CH70|HN324_HAPHA
eckylwgtcekdehccehlgcnkkhgwcgwdgtfg
>sp|P15225|SCX3_ORTSC
gvrdgyiaqphncvyhcfpgsggcdtlckengatqgsscfilgrgtacwckdlpdrvgvivdgekch
>sp|P21150|SIX4_ANDAU
ehgyllnkytgckvwcvinneecgylcnkrrggyygycyfwklacycqgarkselwnyktnkcdl
>sp|D9U297|SNA1_LYCMC
mkiliifviaitvvgvqskdgypiystgkskgckiecvinnkycdkectlkggssgycyfwklacyceglpdsvavwtyaentcgr
>sp|P0C5K8|SCX5_TITBA
mndfvflvvaclltagtegkkdgypvegdncafvcfgydnaycdklckdkkadsgycywvhilcycyglpdkeptktngrckpgkk
>sp|M9PQ91|CO64_CONBE
mkltcmvivavlfltawtsvmadgsinrpdiaegwqkffskardemknraaselnkrcagigsfcglpglvdccsgrcfivclp
>sp|Q75WH2|TXM11_MACGS
mkapativilimslisvlwatadtedgnllfpiedfirkfdeypvqpkersckltfwrckkdkeccgwnictglcippgkk
>sp|E7CLP0|SCX9_RHOJU
kegypvdwgnckyecmsdeyckdlcadrkatsgycyklnwscyckglpddspiktpgkcrsgr
>sp|P85275|TXF46_CTEON
dgkcagqdkpcknscdccgargecvytgyp
>sp|P0C1F0|NA11_ANTEL
giaclcdsdgpsvrgntlsgtywlagcpsgwhnckssgqligacckq
>sp|P0C5F8|NA11_ANTXA
gvpclcdsdgpnvrgntlsgtywlagcpsgwhnckssgpnigwcckk
>sp|P0C5H3|SCB1_LEIQH
mkiiiflivsslmligvktdngyllnkatgckvwcvinnascnsecklrrgnygycyfwklacycegapkselwayatnkcngkl
>sp|P59368|TX461_PHONI
mkvaivflsllvlafasesieenreefpveesarcgdinaackedcdccgyttacdcywsksckcreaaiviytapkkkltc
>sp|Q5Y4V5|T3G1D_AGEOR
mkaaisllllsallfvvieaityeegkelfqgertdcvgdgqrcadwagpyccsgyycscrsmpycrcrsdsgk
>sp|P69752|CO6B_CONER
eacyppgtfcgikpglccselclpavcvg
>sp|P0C8V6|CO162_CONAH
mkltcvvivavlfltawtfvtaddsryglknlfpkarhemknpeasklnkrdecyppgtfcgikpglccsercfpfvclslef
>sp|Q7Z090|CI1B3_CONRA
mklcltfllvlmilasvtgeklseqtlrraarknkgprcwvgrvhctyhkdccpsvccfkgrckpqswgcwsgpt
>sp|P01530|NA1A_ANTXA
gvsclcdsdgpsvrgntlsgtlwlypsgcpsgwhnckahgptigwcckq
>sp|D2Y273|H16D1_HAPHA
mntvrvtfllvfvvavslgqadkdenrmemkdkteqgksylhfaenlllqkledveakllekdseksinsrqkrcieegvpcdendprccsglvclkptlrgiwyksyycykk
>sp|C9X4J8|SCNA7_TITDI
mtrfvlflscffligmvveckdgylmgpdgckldclmrkgtfcaetcslrkgkdgycyawlacycynmpdwvktweratntcgkgk
>sp|Q95WD3|SCXX_CENSC
mnsllmitaclvvigtvwakegylvdvkgckkncwklgdndycnreckwkhiggsygycygfgcyceglpdstqtwplpnktcgkk
>sp|P0CI55|SNAZ2_LYCMC
mqlkiqllmlvlmtvltgvlgkdgyvvhedtnckyscdvfkkwkycsplcqkkgaetgycysfacwcvglpeetlvygdkgtycwe
>sp|Q5G8A8|SCX38_TITCO
mkrmilftsclllidivvggkegypadskgckvtcfltaagycntecklqkassgycawpacycyglpdsasvwdsatnkcgkk
>sp|W4VRY7|ICK7_TRILK
mktiivflsllvlatkfgdakegvnqeqkkevtqnefrveylnemaamsllqqleaesalfekeagrnsrqrcamgdvpctkgktncckgyeckpkspswwydtdfcqpihggrpigi
>sp|P85506|TXHM2_HERML
gcipsfgecawfsgescctgickwvfftskfmcrrvwgkd
>sp|Q5Y4V2|T4G1G_AGEOR
mraiislllistmvfgvieavsveeglkifegerggcvgesqqcadwsgpycckgyyctcryfpkcicvndngk
>sp|P0C1X7|SCNA4_TITDI
mkgmimlisclmlidvvveskngyiiepkgckyscfwgsstwcnreckfkkgssgycawpacwcyglpdnvkifdyynnkcgk
>sp|P30832|NA23_HETCR
gnckcddegpyvrtapltgyvdlgycnegwekcasyyspiaeccrkkk
>sp|Q2YHM1|SCX8R_ANDMA
mnyltmislallvmtgvesgvrdayiadnknciftcyrdsycktecikngaetgyciwigeygnacwciklpnkvpikvpgkcngr
>sp|W4VS12|ICK35_TRILK
mktiivflsllvlatkfgdanegvnqeqmkeviqnefredflnemaamsllqqleaiestllekeadrnsrqkrclgenvpcgdfpccgklvcqktfgygwlykspycvkpsng
>sp|P19856|SIX1_LEIQU
kkngyavdssgkapecllsnycynectkvhyadkgyccllscycvglsddkkvleisdarkkycdfvtin
>sp|P61103|TXH3_HAPSC
mvnmkasmfltfaglvllfvvcyaseseekefpkemlssifavdndfkqeerdcagymreckeklccsgyvcssrwkwcvlpapwrr
>sp|P0DP97|EP1A_BUMPU
dclkfgwkcnprndkccsglkcgsnhnwcklhl
>sp|D5HR53|SCX4A_ANDCR
mislslllmigvesvrdgyivdfkncvyrcvppcdglckknggkggscsfligsglacwcnalpdnvpikdplhkcpkr
>sp|P13494|TXDT1_HADVE
cakkrnwcgktedcccpmkcvyawyneqgscqstisalwkkc
>sp|P30831|NA21_HETCR
asckcdddgpdvrsatftgtvdfaycnagwekclavytpvasccrkkk
>sp|P0DP93|CCY1A_CHRCN
ddclgifkscnpdndkccesykcsrrdkwckyvl
>sp|H1ZZI1|SCX12_TITOB
mkglilficgfmmigvilakegypmdhegckfscfirpsgfceryckthlsastgycawpacycygvpanqkvwdyynnkcgk
>sp|B1P1F4|JZ31A_CHIGU
mkvsvvitlavlgimfvwasaaeleergsdqrdspawlksmerifqseerectkflggcsedseccphlgckdvlyycawdgtfgk
>sp|Q7Z096|CI1BC_CONRA
mklcltfllvlmilasvtgeksskhtlsraarvknrgpsfckadekpckyhadccncclggickpstswigcstnvfltr
>sp|H1ZZI8|SCX7_TITPA
mkgmillisclmlievvveckegypldtlngckvgcffgtnswcndkcksktaakgycawpscycygftddskiwdlkknkc
>sp|P15226|SCX1_TITSE
mkgmilfiscllligivveckegylmdhegcklscfirpsgycgrecgikkgssgycawpacycyglpnwvkvwdratnkcgkk
>sp|P0DJC3|CUGA_CONQU
dcqpcghnvcc
>sp|P83562|TXMG6_MACGS
mrtivflivsilllssavlmlaegnaashelqeypieesleeqrkcvdgscdpyssdaprccgsqicqciffvpcyckyrgk
>sp|W4VRV3|ICK6_TRILK
mktmiawlvlltfaaalcfadeglkqehmnerkksrfredipdeisedlllqemeameaellekemrmeenrnsrekrclgediscgekpgdlvrmpccakyecketagywwyqkrfcvkkksg
>sp|P01478|TXDT1_ATRRO
cakkrnwcgknedcccpmkciyawynqqgscqttitglfkkc
>sp|P0C1U1|CM3A_CONCT
grccegpngcssrwckdharcc
>sp|Q9Y1U3|SIXC_MESMA
mklflllvifasmlndglvnadgyirgsdgckvsclwgndfcdkvckksggsygycwtwglacwceglpdnekwkyesntcgskk
>sp|P09982|SCXE_MESEU
ardayiaddrncvytcalnpycdseckkngadgsycqwlgrfgnacwcknlpddvpirkipgeecr
>sp|Q9NJQ2|NA11_ACTEQ
mnrlmilvfaavflalasadedvdiakrgipclcvsdgpstrgnklsgtiwmktggyggngcpkgwhfcgksrgllsdcckq
>sp|P0C5G6|NA2H_HALCG
vacrcesdgpdvrsatftgtvdlwncntgwhkciatytavascckkd
>sp|P84688|SCX7_TITOB
msifpivlallligleetealdgyplskinnckiycpdddvckwtckhragatngkgdciwygcycydvapgtkmypgsspcya
>sp|P0DL66|CO6A_CONTS
caafgsfcglpglvdccsgrcfivcll
>sp|C1J5M7|CM3C_CONBU
mmsklgvllticlllfplfalpqdgdqpadrpaermqddlsseqhplfekrivdrccnkgngkrgcsrwcrdhsrccgrr
>sp|P0DJK8|SCX2_ISOMC
kdgypmvragrekgckiwcvinnescdseckirkgkkgycyfwklacyceglpaneqvwtyekntckp
>sp|D2KX90|NA21_CRYAD
maylkivlvalmlvlavsamrrpdqqdqdisvakrvackcdddgpdvrsatftgtvdlgscnsgwekcasyytviadccrkprg
>sp|D9U298|SNAA3_LYCMC
mqlkiqllmlvlmivltdvyskdgfivskknclyrcsqsdergfcnavclrydadsgycrtgkcwcdglpqkaniamknknyc
>sp|D2Y1X7|H1A02_HAPHA
mkasmflalaglvllfvvcyaseseekefpreliskiftvddfkgeereckgfgkscvpgkneccsgyacnsrdkwckvllgk
>sp|Q26292|SIX2_LEIQH
mklllllivsasmlieslvnadgyikrrdgckvaclignegcdkeckayggsygycwtwglacwceglpddktwksetntcggkk
>sp|P69753|CO6A_CONMA
mkltcvmivavlflttwtfvtaddsryglknlfpkarhemknpeasklnkrdgcynagtfcgirpglccsefcflwcitfvdsg
>sp|P0DP96|OSP1B_ORPS1
eclgwmkgcepknnkccssyvctykypwcrydl
>sp|P69943|NA11_ANEER
gapclcansgpntrgndlngivwvfgcpsgwhdchgramvgyccqed
>sp|A0A1S4NYE8|TX1_PSARE
edclgwfsrcspkndkccpnykcsskdlwckykiw
>sp|A6YR24|COC1D_CONCL
dvcdslvegrcihngcwcdeeaphgnccdtagctawwwcpgtkwd
>sp|A6YR33|COC2E_CONCL
dvcdslvggrcihngcwcersaphgnccntsgctatfwcpgtlfd
>sp|Q7Z1K5|SCX6_CENLI
mnsllmiigclvligtvwtkegylvnmktgckygcyelgdngycdrkckaesgnygycytvgcwceglpnskptwplpgkscsgk
>sp|P60179|CO66_CONAA
ckqagescdifsqnccvgtcaficie
>sp|Q7YXD3|SCX8_ANDMA
mnylvmislallfmtgveslkdgyivndinctyfcgrnaycnelciklkgesgycqwaspygnscycyklpdhvrtkgpgrcndr
>sp|M1JMR8|SCX8_ANDCR
vrdgyivddknctffcgrnaycndeckkkggesgycqwaspygnacwcyklpdrvpikekgrcngr
>sp|B1B5I9|NA24_STIHA
maylkivlvalmlvlgvsamrlsdqedqdvsvvkraackcdddgpdirsatltgtvdfwncnegwekctavytavasccrkkkg
>sp|C0HK69|SCX13_CENLI
kegylvdyhtgckytcaklgdndycvrecrlryyqsahgycyafacwcthlyeqavvrplpnkrcr
>sp|P11061|T4G1E_AGEAP
acvgenkqcadwagphccdgyyctcryfpkcicrnnn
>sp|P56678|SCL3_LEIQH
vrdgyiaqpencvyhcfpgssgcdtlckekggtsghcgfkvghglacwcnalpdnvgiivegekchs
>sp|B3A0P0|TXAN1_ACANA
iiecffsceiekdgkskegkpckpkgdkdkdkkcggwrckikmciki
>sp|H1ZZI5|SCX4_TITPA
mnyfvliavaclltagteskkdgypleydncaydclgydnkkcdklckdkkadsgycywahilcycyglpdnepiktsgrcrpgkk
>sp|P01524|CM3B_CONGE
rdcctpprkckdrrckpmkcca
>sp|Q68PH1|SCX4_CENEX
mnsllmitaclfligtvwakegylvnkstgckyecfwlgknefcdkeckaknqggsygycysfacwceglpeststyplpnkscgrk
>sp|P84510|TX3_PARSR
dclgflwkcnpsndkccrpnlvcsrkdkwckyqi
>sp|P69755|CO6C_CONMA
mkltcvmivavlflttwtfvtaddsryglknlfpkarhemknpeasklnkrdecyppgtfcgikpglccsaiclsfvcisfdf
>sp|P59356|SCL6_LEIQH
vrdgyiaqpencvyhcipdcdtlckdnggtgghcgfklghgiacwcnalpdnvgiivdgvkchk
>sp|F1CGT6|SCX9_CENSU
mkllmlivalmiigvqskdgypmdhkgckiscvinnkycetecvtvlkgkkgycyfwklacyceglpnwakvwdratnkcra
>sp|O77463|SCX4_TITSE
mkrmilfisclllidivvggregypadskgckitcfltaagycntectlkkgssgycawpacycyglpdsvkiwtsetnkcgkk
>sp|C0HJB0|3SX3_DENAN
lkcyqhgkvvtchrdmkfcyhnigmpfrnlklilqgcssscsetennkccstdrcnk
>sp|P0CI59|SNAY2_LYCMC
mktlilvvialmvievksdgylmvragrekgckiwcvinneycdkdcklkggnygycyfwklacyceglptsspdiwtyekntcst
>sp|W4VRU8|ICK26_TRILK
mktiivflsllvlatkfgdakegvnqkqkkevtqnefreeylnemaamslvqqleaieralfeneagrnsrqkrcngenvpcgpnhstccsglsceetfgygwwyaspycvkpskg
>sp|Q9U657|O1614_CONPE
mnltcmmivavlfltawtfvmaddsnnglanlfsksryemedpepsklekrktcqrrwdfcpgalvgvitccggliclgvmci
>sp|Q8I0K7|SIXI_MESMA
mklflllvffasmlidglvnadgyirgsngckisclwgnegcnkeckgfgayygycwtwglacwceglpddktwksesntcggkk
>sp|P01535|STX3_ANESU
rsccpcywggcpwgqncypegcsgpkv
>sp|B1NWT4|NA18_ANEVI
mmnrllvfvmlgaafmlvvsavdqdayedvnmlkrggtpcpcdgesmsgiiwfwscpagwrkcgaewpapcckaig
>sp|B1P1H3|JZ54A_CHIGU
mrfhtllflsflllvscalictaqhpgleksgmfhenvgkgqhieekrsciermqtceveaglpccsgapcicpyigdciciq
>sp|P0C5I3|SIX3A_LEIQH
mkllllltisasmlieglvnadgyirggdgckvscvinhvfcdneckaaggsygycwawglacwceglpadrewdyetntcggkk
>sp|Q75WH1|TXPT6_MACGS
tsqgttpdkvqlevncisnlpnneveetdllrelemieenlfgkelsfvpeenrnsrhkrcmgydiecnerlhccadlecvktsgrwwykktycrrksg
>sp|Q7Z095|CI1B7_CONRA
gpsfckadekpceyhsdccncclsgicapstnwilpgcstssffki
>sp|P58778|SCX4_CENSC
kegymvnkstgcsyscpktgesvycdkeckaknqggsygfcqysncwceglpestptwplddkpcd
>sp|P59354|SCX4_BUTOM
grdayiaqpencvyecaknsycndlctkngaksgycqwlgkygnacwcedlpdnvpiripgkchf
