# Supplementary material for: Assigning biological function using hidden signatures in cystine-stabilized peptide sequences
Source: Sci Rep. 2018 Jun 13;8:9049. doi: 10.1038/s41598-018-27177-8 (PMC5998126; doi:10.1038/s41598-018-27177-8)
Supplement: Supplementary file 17 — Supplementary Dataset 16 [file 41598_2018_27177_MOESM17_ESM.txt]

>sp|P0DKQ6|CM7J_CONCN
stscmkagsycrsttrtccgycayfgkfcidfpsn
>sp|C0HJQ8|KAX1G_MESEU
mkisfllllalvicsigwseaqftdvkctgtkqcwpvckkmfgrpngkcmngkcrcyp
>sp|P0C615|CI2BA_CONSP
crtegmsceenqqccwrsccrgeceapcrfgp
>sp|P00981|VKTHK_DENPO
sghlllllglltlwaeltpvsgaakycklplrigpckrkipsfyykwkakqclpfdysgcggnanrfktieecrrtcvg
>sp|P0CI46|KA172_LYCMC
mktiivlllltivaaavvesspkarrqtecqikndcqrycqsvkeckygkcycnyag
>sp|P83910|TX32_PHOKE
iacaprgqlcfsdklcciglrcksrvanmwptfclv
>sp|Q9XYZ1|CO12A_CONPL
mkltcvvivavlfltacqlitaetysrgeqkhralsstdknskltrtcntptqyctlhrhccslychktihaca
>sp|P0DL47|KBX3_EUSVA
mnskltvivllalitiascglinekkvqqyldeklpngvvkgalkslvhkaaknqnlcafnvdtvgmcdadckrqgkakgvchgtkckcdvelsykk
>sp|P0C8V8|CO164_CONAH
mkltcvvivavllltacqlltaddsrgtqkhralrsdtklsmstrckgkgascsrtmyncctgscnrgkcg
>sp|O76201|TX32_PHONI
mwlkiqvfllaitlitlgiqaepnsspnnplieeearacaglykkcgkgaspccedrpckcdlamgncickkkfieffgggk
>sp|Q0EAE5|K1A_ANEER
mkgqmiiclvlialcmsvvvmaqnlraeelekanpkdervrsfernqkrackdylpksectqfrcrtsmkykytnckktcgtc
>sp|S0F1N7|TO1B_HADVN
mntatgviallvlatvigcieaeetradlqgafesyegeaadkifrrsptcipsgqpcpynenccsksctykenengntvqrcd
>sp|P69939|KBX1_ANDAU
mqrnlvvllflgmvalsscglrekhvqklvkyavpvgtlrtilqtvvhkvgktqfgcpayqgycddhcqdikkeegfchgfkckcgipmgf
>sp|P56712|CO6A_CONPE
mkltcmmiiavlfltawtfvmaddprdepeardemnpaasklnergclevdyfcgipfannglccsgncvfvctpqgk
>sp|P58609|IOB1_ISYOB
gadedclprgskclgenkqccekttcmfyanrcvgi
>sp|Q9BN12|TMTX_MESTA
rchfvvcttdcrrnspgtygecvkkekgkecvcks
>sp|Q3YEF3|CO161_CONTE
mkltcmmivavlfltawtfataddssnglgnlflkahhemknpeasklnercldagevcdiffptccgycillfca
>sp|P86271|KA20_TITSE
gcmkeycagqcrgkvsqdyclkhckcipr
>sp|P60252|SCX1_OPICA
mkpsliivtfivvfmaiscvaaddeqetwiekrgdclphlkrckenndccskkckrrgtnpekrcr
>sp|P0DKQ3|CM7E_CONCN
ckgtgkpcsriayncctgscrsgkcg
>sp|Q8T0W8|DIAP_GASAT
mgaalkmtifllivacamiatteaavrigpcdqvcprivperheccrahgrsgyaycsgggmycn
>sp|P60164|KA111_PARVI
deepkescsdemcviyckgeeystgvcdgpqkckcsd
>sp|Q26350|CO7D_CONMA
strcqgrgascrktmynccsgscnrgrcg
>sp|P0DP36|KA233_SCOTI
mkmsiviilllftcliatngasgtkcsgspecvkfcrtkgcrngkcmnrsckcylcs
>sp|P83903|TX18_PHORI
scinhgdacdgykddcqccrrngfcscsgifgykwncicdvgttatsygicmak
>sp|P86463|BDS52_BUNCN
gvpcscrgksgtywsagkcpgehyttycnnlig
>sp|P81547|VKT1_ANTAF
apvnedcllpkkvgpcraavprfyynsdsgkcegftyggchanannfktkdecknach
>sp|P81791|TX35_PHONI
mklcillvvllitvvraeedileneaedispaikersargcigrnesckfdrhgccwpwscscwnkegqpesdvwcecslkigk
>sp|Q5K0C4|CO1A_CONCE
mkltcvlivvvlfltacqlittddstgkqryqawklrskmqnsvlsrlskrcdeegtgcssdseccsgrctpeglfefce
>sp|E2S065|K1A_HETHE
mkfqmiaavlliafclsvvvtarmelqddedmkngsfqkrrtcidtipksrctafqckhsmkyrlsfcrktcgtc
>sp|P25683|3SL8_DENJA
ricythkslqakttkscegntcykmfirtsreyisergcgcptamwpyqtecckgdrcnk
