# Supplementary material for: Assigning biological function using hidden signatures in cystine-stabilized peptide sequences
Source: Sci Rep. 2018 Jun 13;8:9049. doi: 10.1038/s41598-018-27177-8 (PMC5998126; doi:10.1038/s41598-018-27177-8)
Supplement: Supplementary file 19 — Supplementary Dataset 18 [file 41598_2018_27177_MOESM19_ESM.txt]

>sp|P56682|AMCI_APIME
eecgpnevfntcgsacaptcaqpktrictmqcrigcqcqegflrngegacvlpenc
>sp|P61278|SMS_HUMAN
mlscrlqcalaalsivlalgcvtgapsdprlrqflqkslaaaagkqelakyflaellsepnqtendalepedlsqaaeqdemrlelqrsansnpamaprerkagcknffwktftsc
>sp|G3ETQ3|P2AJ1_AMOJI
mftlkkpllvllflgtvslslceqeraadddegevieeevkrgfmdtaknvaknvavtlidklrckvtggc
>sp|P12071|ITR2_ECBEL
gcprilmrckqdsdclagcvcgpngfcgsp
>sp|P00994|ISIK_HELPO
qgrpsfcnlpaetgpckasfrqyyynsksggcqqfiyggcrgnqnrfdttqqcqgvcv
>sp|Q6UDR6|SPIT4_HUMAN
mksaklgfllrffifcslntlllggvnkiaekicgdlkdpckldmnfgscyevhfryfynrtskrcetfvfsgcngnlnnfklkierevacvakykppr
>sp|P83241|IP23_CAPAN
kacprncdtdiaymvcpssgeriirkvctnccaaqkgcklfrsngsikctgt
>sp|Q2V3K2|DF209_ARATH
mkitilfltllvlsssctsiitktmnsketiyldnpavspsidqnlvdihlghsfvqgvmsfcydcgkacfrrgknlarcqkfvcrctisklr
>sp|P81468|DEF4_MESAU
vtcfckrpvcdsgetqigycrlgntfyrlccrq
>sp|Q2V467|DF190_ARATH
mkmakaaatndfgfitclviflvlagisngmrmtqkvsciegrtlwarppkffycsstlcedncintgayrggtcdmedevaicrchrckkii
>sp|Q2V322|DF114_ARATH
maitkkcfaafvlillfvmpfvycseldntsgfeikqedkcygpepckngyegclffcvriayylygectmkpdhqkhcccvtk
>sp|P82628|DF243_ARATH
mkveviflascvlfslihahlsheepmkepeycrwtnafngtcsdrgnpqtmcffdfldahtarvmpkncacndlpgnkrycecsfvcns
>sp|Q30KU3|DB110_CANLF
mkihlfffillfwvtilparsnfdpkyrfercakvkgicktfcdddeydygycikwrnqcci
>sp|Q1JS88|PA3B_ODOVE
mftlkkplllivllgiislslceqernadedeeseikrgifpkiigkgiktgivngikslvkgvgmkvfkaglsnigntgcnedec
>sp|P0C5W6|B1DYA_RANDY
flslalaalpkflclvfkkc
>sp|Q30KQ9|DB110_HUMAN
mkiqlfffilhfwvtilpakkkypeygsldlrrecrigngqcknqcheneiriaycirpgthcclqq
>sp|Q25533|WNTG_MANSE
gmsgsctvktcwmrlpsfrsvgdalkdrfdgasrvmvsntdleaptqrndaaphraprreryklklqphnpdhkspgskdlvylepspgfceknprlgipgthgracndtsigvdgcdlmccgrgyrtetmfvvercnctf
>sp|Q7TNV8|DFB34_MOUSE
mktflflfavlffwsqprmhffffdekcsringrctasclkneelvalcwknlkccvtvqscgrskgnqsdegsghmgtrg
>sp|O33702|SSIK_STRPT
mryitgavalgaalvlgtlattaqaaapaqpartgglyaptelvltvgqgesratatvqravtlscmpgargshpnplgactqlravagdfnaitaatsdrlctkewnplvvtadgvwqgkrvsysytfanrcemnidsdtvfnf
>sp|Q2V321|DF115_ARATH
maitkkmlvvfllaflfvtssvhcsdstlgiginqdwkkcfspdpckkagtqgcmefcrtisfllfgectskpdqcccvtk
>sp|P80398|GGN4_RUGRU
mftmkksllflfflgtislslceeersadeddggemteeevkrgildtlkqfakgvgkdlvkgaaqgvlstvscklaktc
>sp|Q2V4G5|DF199_ARATH
maitmrtlvafvftiffiisfvhsrtttsgygmlfdsvaceggfeycprgggndkcttfcrslpnkydfgvcdkiyaccchinv
>sp|P82624|DF246_ARATH
mkfvaiflvtcvlfslfpshlsqgeesrmninaerrpwcpskiqmfdtncevdgakqcldllistwdpsvrltrvscicsdfpyrnmmcscpnmicp
>sp|P00976|IBPC_BOVIN
fqtppdlcqlpqargpckaallryfynstsnacepftyggcqgnnbnfettemclriceppqqtdks
>sp|Q7M1F3|DEF1_AESHI
lcnerpsqtwsgncgntahcdkqcqdwekashgachkrenhwkcfcyfnc
>sp|P81930|DEF2_PEA
ktcenlsgtfkgpcipdgncnkhcrnnehllsgrcrddfrcwctnrc
>sp|P10997|IAPP_HUMAN
mgilklqvflivlsvalnhlkatpieshqvekrkcntatcatqrlanflvhssnnfgailsstnvgsntygkrnavevlkreplnylpl
>sp|P82733|DF183_ARATH
mekalslvvfiifsimlasvenkvnantciegigncqqcdvrckarhgpaakgacdskfqlctcnypcgqgpsppqpkkcyggagicsdrcgaqccnqncaqkynqgsgfcdsigntslckcqync
>sp|P09942|ID5B_ADEPA
leckdlgisidddnnrrlavkegdplvvqfvnadregn
>sp|P9WG67|THIO_MYCTU
mtdseksatikvtdasfatdvlssnkpvlvdfwatwcgpckmvapvleeiateratdltvakldvdtnpetarnfqvvsiptlilfkdgqpvkrivgakgkaallrelsdvvpnln
>sp|P82625|DF247_ARATH
mkfaaiflvtcvffslfssnlsqgeklsmdptrrpwcpskkqmfggncgndgdslclmllaaswdeslrhssiscncttypnykilcscpnmicp
>sp|Q6GXJ1|GLL4_CHICK
mkilcffivllfvavhgavgfsrspryhmqcgyrgtfctpgkcphgnaylglcrpkysccrwl
>sp|Q8SQ46|CD59_MACFA
mgiqggsvlfglllvlavfchsghslqcyncpnpttdcktaincssgfdtcliaraglqvynqcwkfancnyndistllkeselryfcckkdlcnfneqlesggtslsektvvllvtpllaaawclhp
>sp|P18646|DEF_VIGUN
mekksiaglcflflvlfvaqevvvqseaktcenlvdtyrgpcfttgscddhcknkehllsgrcrddvrcwctrnc
>sp|E7EKI0|E2SN1_SYLSP
mftmkksllflfflgtislslceqergadeddggeevkrgifslfkagakffgknllkeagkagaehlackaanqc
>sp|Q02747|GUC2A_HUMAN
mnafllsalcllgawaalaggvtvqdgnfsfslesvkklkdlqepqeprvgklrnfapipgepvvpilcsnpnfpeelkplckepnaqeilqrleeiaedpgtceicayaactgc
>sp|E2IH92|PEN3_FENIN
mrlvvclvylvsfalvcqgqgfkggytgsysrappygsrgpisthpisrpatgctschtitfdkaaccrlfgrccsalkg
>sp|P28093|WNT8_EVATR
sgscsiqtcwdqlgafdiigealrkryetavlvdyingnlfpsevkskdasepvdksdlaflelspnycqlnstigavgtlgreclrgrgvdevsewearsckrlctscglgvkrtkvvvssscnckf
>sp|P84275|PA1B_RANPA
alfsilrglkklgnmgqafvnckiykkc
>sp|P81053|LCCC_LEUME
knygngvhctkkgcsvdwgyawtniannsvmngltggnagwhn
>sp|P05623|A70A_DROME
mktlalflvlvcvlglvqswewpwnrkptkfpipspnprdkwcrlnlgpawggrc
>sp|P32041|ITR3_CUCMC
qrmcpkilmkckqdsdclldcvclkegfcg
>sp|P86733|KCP_HALAI
lfvgltsakyhdvcqlprdpgpcrayiplyyfnsrtclcekfvyggcqgnanrfdtvedcrrrcgggdlcslprdsgpceaaiprwwynkrtnrcqrftyggcegnannfktldecrfqcrkrsty
>sp|A7WNV3|B1PLB_RANPA
mfttkksmlllfflgtinlslceeernaeeerrdepdemnvevekrflpliaglaanflpkifcaitkkc
>sp|Q6IE49|ISK2_RAT
mlrlvllllatdfaasddsldssdsqlikrsqfrtpdchrfdypvcskhlspvcgtdmntygnectlcmkiredgshiniikdepc
>sp|Q8S8H3|DF149_ARATH
mmkkliqlsftvmiiftilvlgvvaneglgkpkkqcneilkqsncvaaecdsmcvkkrgkgagycspskkcycyyhcp
>sp|P82753|DF164_ARATH
makllcsylficmfvlsgflvfssakqlktctsviklghpcdiesclnecfrvyntgfatcrgdkysqlctceync
>sp|P82640|DF237_ARATH
mrhatspivfcfliflvmnhvkgqakkkrcpiglhtygkcgtdrakfcfseiesklsfskqvlntisscrcdddrqgnkdlywcqcdrregrpcpan
>sp|O43715|TRIA1_HUMAN
mnsvgeactdmkreydqcfnrwfaekflkgdssgdpctdlfkryqqcvqkaikekeipieglefmghgkekpenss
>sp|P07469|DEF1_RABIT
mrtlillaaillaalqaqaelfsvnvdevldqqqpgsdqdlvihltgeessalqvpdtkgicacrrrfcpnserfsgycrvngaryvrccsrr
>sp|P49223|SPIT3_HUMAN
mqlqaslsflliltlclelrselardtikdllpnvcafpmekgpcqtymtrwffnfetgecelfayggcggnsnnflrkekcekfckft
>sp|A4ZDL6|GNK2_GINBI
mktmrmnsafilafalaaamlilteaantafvssacntqkipsgspfnrnlramladlrqntafsgydyktsragsggaptaygratckqsisqsdctaclsnlvnrifsicnnaigarvqlvdcfiqyeqrsf
>sp|Q2V3L0|DF102_ARATH
mtttmktfvafvltvffimssahcrtttggspgygiggrtktcftpalciyrgvhgcdsycktknfdygycrqehcccvny
>sp|P0CAY1|DEF42_ARATH
mnwelcddypskappetcnkvdgarrcrtscnnegyggancnlkgkvkvcectilrvclphhkrpphvpkppk
>sp|Q2V329|DF277_ARATH
msaqkiylaslllficlvfpqstaivcnfeghcvtsddcinvcksgedpflcvrsgphkgmccclktngsvle
>sp|Q3SAF3|VNPC_PSEAU
sgsktaeigdgcfgvpidhigstsgmgcgrprpkptpggs
>sp|P85064|SPI_SCHGR
seddgsaspesqemsytelpcpsicpliyapvcvedsnqdfylfvnecevrkcgceagfvytfvpremckattslcpmqtkss
>sp|A0AEI6|BR2GC_SYLGU
mftmkksllllfflgmislslceqergadedegeveeqikrsiwegiknagkgflvsildkvrckvaggcnp
>sp|P0C8A3|DEFA3_ORNAN
mrtlglllallflaaqtpaqlmgeeaeeatgrpeateaqeaaaalmaaraadrhvtdpeqqriitcscrtfcflgerisgrcyqsvfiyrlccrg
>sp|P01064|IBBD2_SOYBN
mcilsflksdqsssydddeyskpccdlcmctrsmppqcscedirlnschsdckscmctrsqpgqcrcldtndfcykpcksrdd
>sp|P28139|WNT1_PITME
sgsctvktcwmrlptfrtvgdflkdrfdgasrviygnkgsnrasrmelhhlepenpahkppsphdlvyfekspnfctysgktgtagtagrfcnstspaldgcellccgrgyrtrtqrvtercnctf
>sp|Q94JR6|DF206_ARATH
maknlnsvsftvlllvllvasteilksdaacftflgecgpepftgsnadclaccvalyksppvcagrvegvpahchcyks
>sp|Q14508|WFDC2_HUMAN
mpacrlgplaaalllslllfgftlvsgtgaektgvcpelqadqnctqecvsdsecadnlkccsagcatfcslpndkegscpqvninfpqlglcrdqcqvdsqcpgqmkccrngcgkvscvtpnf
>sp|P83306|JAP2_RANJA
fglpmlsilpkalcillkrkc
>sp|P19957|ELAF_HUMAN
mrassflivvvfliagtlvleaavtgvpvkgqdtvkgrvpfngqdpvkgqvsvkgqdkvkaqepvkgpvstkpgscpiilircamlnppnrclkdtdcpgikkccegscgmacfvpq
>sp|P32781|AGA2_YEAST
mqllrcfsifsviasvlaqeltticeqipsptlestpyslstttilangkamqgvfeyyksvtfvsncgshpsttskgspintqyvf
>sp|Q9BQY6|WFDC6_HUMAN
mglsgllpilvpfillgdiqepghaegilgkpcpkikveceveeidqctkprdcpenmkccpfsrgkkcldfrkiyavchrrlapawppyhtggtikktkicsefiyggsqgnnnnfqteaiclvtckkyh
>sp|P82622|DF228_ARATH
mmksaillmvscvfmflvvsyiqdvegankrchlnqmftgkcgndgnkaclgdfknkrfrydlcqctdatqispslppqrvcncsrpc
>sp|P0C352|C7A_CONSP
clqfgstcflgdddiccsgecfysggtfgics
>sp|P56277|CMC4_HUMAN
mpqkdpcqkqaceiqkclqansymeskcqaviqelrkccaqypkgrsvvcsgfekeeeenltrksask
>sp|P31287|WNT6_XENLA
qeckchglsgsctfttcwkkmphfrevgdrllerfngafkvmggndgktiipvghnikppdkqdliysaespdfcqanrktgspgtrgrvcnstaldvggcdllccgrgqreetvvveenclcrfhwcc
>sp|P07467|DEF5_RABIT
mrtlallaaillvtlqaqaelhsgmaddgvdqqqpraqdldvavyikqdetsplevlgakagvsctcrrfscgfgerasgsctvngvrhtlccrr
>sp|P02775|CXCL7_HUMAN
mslrldttpscnsarplhalqvllllsllltalasstkgqtkrnlakgkeesldsdlyaelrcmcikttsgihpkniqslevigkgthcnqveviatlkdgrkicldpdaprikkivqkklagdesad
>sp|P83516|IXCI_RHIMP
qrgsrgqrcgpgevfnqcgsacprvcgrppaqactlqcvsgcfcrrgyirtqrggciperqchqr
>sp|E5AJX3|VKT_VIPNI
mssgglllllglltlwaeltpvssrdrpkfcylpaepgecnaympsfyydsasnkckkfiyggcrgnannfktrdechhtcvasgkgiqprigsn
>sp|P82639|DF236_ARATH
mknatsliiycflmfllmnnvkgqgkkkppcplglsangkcghdgpklcfsemerkfnkdvvktithckcwddrrnnvdkhrctcylkhgfpctng
>sp|Q3SAF6|VNPA_PSETE
sgskigngcfglpldrisntsgmgcrnpiqnrpkstpggs
>sp|P0C8B2|DLPA_ORNAN
mrltylllllvavlfqagsgsaepiffygrqpcsyydgvcrdksdvnckyiaftycenpnqrccyy
>sp|P82762|DEF91_ARATH
metkkisyfllpslmivalifqpmcsaftiaepyihpcmkgfcsfksecankcifmghhkggdciggldgiycccla
>sp|P86028|BR1RA_PELRI
vipfvasvaaemmqhvycaasrrc
>sp|Q32ZI1|DFB10_RAT
mktlcsllligcllfsydtpvvgelkhlgmtaetewcrlfegfchdkncppptshvgschpekrscckdrr
>sp|O30434|ETCP_ENTFC
mrkklfslaligifglvvtnfgtkvdaatrsygngvycnnskcwvnwgeakeniagivisgwasglagmgh
>sp|P10296|IELI_MOMCH
eeericpliwmeckrdsdclaqcicvdghcg
>sp|P80033|DEFA_ZOPAT
ftcdvlgfeiagtklnsaacgahclalgrrggycnsksvcvcr
>sp|P17695|GLRX2_YEAST
metnfsfdsnliviiiitlfatriiakrflstpkmvsqetvahvkdligqkevfvaaktycpyckatlstlfqelnvpkskalvleldemsngseiqdaleeisgqktvpnvyingkhiggnsdletlkkngklaeilkpvfq
>sp|P25373|GLRX1_YEAST
mvsqetikhvkdliaeneifvasktycpychaalntlfeklkvprskvlvlqlndmkegadiqaalyeingqrtvpniyingkhiggnddlqelretgeleellepilan
>sp|Q9CR61|NDUB7_MOUSE
mgahltrrylwdasvepdpekipsfppdlgfperkervmvatqqemmdaqltlqqrdycahylirllkckrdsfpnflackheqhdwdycehldyvkrmkefererrllqrkkrralkearvaqgqgegevgpeval
>sp|P82634|DF253_ARATH
mrfaslfvvyctfmfldishvkcevepvpyckvitwydvkcgadgnktcvdhlikghiydvpvcdcselttsgilctcqhrfpckeppplhrisirkqirg
>sp|Q86QN6|BDEF_BRABE
mekktaycllflvllvpytalgavlkrapakkekravplavplvywgasvspavwnwllvtfgaaavaaaavtvsdndshscannrgwcrsrcfsheyidswhsdvcgsydccrpry
>sp|Q4GWU5|SFTI1_HELAN
mattmaklitlvvlailafvevsvsgyktsistitiedngrctksippicfpdgrp
>sp|P01058|IBB1_PHAAN
sghhdettdepsesskpccdqcsctksmppkcrcsdirlnschsackscactysipakcfctdindfcyepckssrdddwdn
>sp|Q45VN2|DFA20_MOUSE
mktlvllsalvllafqvqadpiqntdeetnteeqpgeedqavsvsfgdpegsalhekssrdlicycrkggcnrgeqvygtcsgrllfccrrrhrh
>sp|P84755|IPK2_CENMR
aedcvgrkactrewypvcgsdgvtysnpcnfsaqqeqcdpnitiahmgec
>sp|Q9H1M4|DB127_HUMAN
mglfmiiaillfqkptvteqlkkcwnnyvqghcrkicrvnevpealcengrycclnikeleackkitkpprpkpatlaltlqdyvtiienfpslktqst
>sp|Q5WQZ7|KBX33_OPICA
mnnkltaliflgllaiasckwlneksiqnkidekigknflggmakavvhklaknefmcvanvdmtkscdthcqkasgekgychgtkckcgvplsy
>sp|Q2V352|DF271_ARATH
mtsmklhivalciivsflvnvqstrimdassdcefkgpchkkedcydscgvnkppfnnaicvpgrdsfqcccils
>sp|P46443|GUAM_HIRNI
vdenaedthglcgektcspaqvclnnecactaircmifcpngfkvdengceypctca
>sp|Q9M0F2|DF160_ARATH
maklscsyffilmlvfsallmvecdegkrchttidkgnfcdlvdcrlscfsgyngvgkcfddpkvpgrsncgclync
>sp|P28091|WNT6_EVATR
sgsctletcwekmpsfrevgsrlmeqykgsakvtggndggtlipedstvkppseldlvysmdspdfcepnprtvhsarrgvgcnstsmdvggcdilccgrgyveetvifqvncrcrf
>sp|Q2L6T6|DF286_ARATH
mnnfritivaflavlvftttvtnsldepnmdtisksreykckidldcsnhiacrhcsyrnckcdhgtckcmp
>sp|Q2V391|DEF22_ARATH
maglkvfsfallliltfslidvegynvenggslccnnhpkfgkcntknddqrcnswclngcdngkggycksmshggqchcyc
