# Supplementary material for: Assigning biological function using hidden signatures in cystine-stabilized peptide sequences
Source: Sci Rep. 2018 Jun 13;8:9049. doi: 10.1038/s41598-018-27177-8 (PMC5998126; doi:10.1038/s41598-018-27177-8)
Supplement: Supplementary file 21 — Supplementary Dataset 20 [file 41598_2018_27177_MOESM21_ESM.txt]

>sp|P0DMY4|BDSA_ANEVI
mnkalflclvvlcaavvfaaedlqkakhapfkrgaqvcfcpgkvdrgdlwilrgdcpggygytsncytwpniccypqsfsgr
>sp|Q9XZK3|CO14_CONST
mkltcmvivavllltacqlitaddsrgtqkhrslrsttkvskatdcieagnycgptvmkiccgfcspyskicmnypkn
>sp|D2DGD5|CI3B3_CONCB
mklvlaivvilmllslstgaemsdnhasrsatalrdrllspkasicygtggrctkdkhccgwlccggpsvgcvvsvapck
>sp|Q9BP63|O3611_CONPE
msrlgimvltllllvfivtshqdagekqatqrdainfrwrrslirrtateeceeycedeektccgledgepvcattclg
>sp|Q9BP99|O163_CONAE
mkvtcmmivavlfltawtfvtaddsisaledlfakahdkmenseasplnerdcralgeycglpyvhnsrccsqlcgficvpesp
>sp|P45658|SCX4_ANDAU
mnylimfslalllvigvesgrdgyivdskncvyhcyppcdglckkngaksgscgflvpsglacwcndlpenvpikdpsddchkr
>sp|C5J893|KKX26_OPICY
mktskmicafllvlvvgtfndisgaygeyvedqhsfkierrfppcvevcvqhtgnvkeceaacge
>sp|Q9U657|O1614_CONPE
mnltcmmivavlfltawtfvmaddsnnglanlfsksryemedpepsklekrktcqrrwdfcpgalvgvitccggliclgvmci
>sp|C0HJQ4|KAX3I_MESEU
mkmfftvlvtlfvcsmiigicegreipvkckgskqclqsckeagmtygkcmngkcnctpkg
>sp|D2Y1Y5|H3B02_HAPHA
mkasmflalaglvllfvvgyaseseekefpiellskifavdvfkgedrgckgfgdsctpgkneccpnhacsnkhkwckvylgk
>sp|P0DMR9|KA17G_MESMA
qrqcerlrdcykycmspkrctygtcycepsp
>sp|Q95WC9|SCX9_CENSC
mnsllmittcliligtvlaedgylfdkrkrctlecidktgdkncdrnckneggsfgkcsyfacwckglpgitpisrtpgktcki
>sp|Q68PG2|SCX13_CENEX
atgnvwakdgylviiktgckyncyilgknkycnseckevgagygycyafgcwceglpesiptwplpdktcgtk
>sp|Q9NJC6|KBX2_MESMA
mmkqqfflflavivmissvieagrgkeimknikekltevkdkmkhswnkltsmseyacpviekwcedhcaakkaigkcedteckclklrk
>sp|P58846|CM3C_CONTE
mfklgvllticlllfslnavpldgdqpadqpaerllddisfennpfydpakrccrtcfgctpccg
>sp|P45665|SCXY_CENNO
mnslliitaclvligtvwakdgylvdvkgckkncyklgendycnreckmkhrggsygycygfgcyceglsdstptwplpnkrcggk
>sp|P83480|TXPR1_THRPR
ecrywlggcsagqtcckhlvcsrrhgwcvwdgtfs
>sp|P0CY83|CJE28_CONBU
mtsvqsatcccllwlvlcvqlvtpdspataqlsrhltarvpvgpalayacsvmcakgydtvvctctrrrgvvsssi
>sp|P83562|TXMG6_MACGS
mrtivflivsilllssavlmlaegnaashelqeypieesleeqrkcvdgscdpyssdaprccgsqicqciffvpcyckyrgk
>sp|P69759|CO16B_CONVC
mkltcmmivavlfltantfvtaddsgngmenlfpkaghemenleasnrgkpcheegqlcdpflqncclgwncvfvci
>sp|P0C194|KAX6B_OPIMA
mkvayllvlftimmlandaslvhtnipcrgtsdcyepcekkyncarakcmnrhcncynncpwr
>sp|Q6B4T4|TX2_LOXIN
mkllfegllvlvliafvvaefesdaekwealitqerackgegvkgcyyeaddwcckktpckcpawsherecrctqpcnpscrgkralmvdpethrmlslhrlsee
>sp|P0C833|CO16V_CONST
mkltcvliiavlfltacqlataktyskgrqkhralrstdknikltrrctpddgacaepvqccstfcnpvtnmcidwlgiglsrsvl
>sp|Q9NJC5|SC10_MESMA
mnylvmvsfalllmtgvesvrdgyialphncaygcllnefcndlctkngakigycniqgkygnacwcielpdnvpirvpgrchps
>sp|O22866|DF193_ARATH
mamksvstlavfailflvivempeikaqgskclkeyggnvgfsycaprifpsfcyrncrknkgakggrcrsggagagsmiclcdycsdkp
>sp|P60163|SCX2_CENGR
kdgylvnkstgckyscienindshcneecissirkgsygycykfycycigmpdstqvypipgktcste
>sp|P0C1F5|NA13_BUNGR
gascrcdsdgptsrgdtltgtlwligrcpsgwhncrgsgpfigycckq
>sp|P0DL34|KA302_SCOJE
mnkvfpfvvivatvlilvfdttdakgekkcsnseecvkfcseysdvhpacigdhcecirweggisi
>sp|P0CI59|SNAY2_LYCMC
mktlilvvialmvievksdgylmvragrekgckiwcvinneycdkdcklkggnygycyfwklacyceglptsspdiwtyekntcst
>sp|C0HJS9|KA118_RHOJU
ividvpctvskecwsackkavgtdrgkcmgkkckcyp
>sp|Q9BLM4|SCXA_ANDAU
mnylvmislallfmtgveskkdgyivddknctffcgrnaycndeckkkgaesgycqwaspygnacycyklpdrvstkkkggcngr
>sp|Q9BJV9|TOT2A_HADIN
mkfsklsltlaliltqallvvcgkinedfmengleshalhdeirkpidtekadaergvldcvvntlgcssdkdccgmtpsctlgicapsvggivggllgral
>sp|Q6B4T3|TX3_LOXIN
mtfklfvvvtlvlaiyvataeeamkddsepaergcikygdrcgsphglpsnccndwkykgrcgctmgvctcgpncpsrgcdwskkg
>sp|P83588|TOM1A_MISBR
spvctpsgqpcqpntqpccnnaeeeqtincngntvyrca
>sp|Q9U660|O1613_CONPE
mkltcmmivavlfltawtfataddprnrlenffsktqhemknpeasklnkrciaesepcniitqnccdgkclffciqipe
>sp|P0C6S3|CLEB_CONCF
rwdvdqciyyclngvvgysytecqtmct
>sp|B2KTG3|VKTH2_BUNFA
mssgglllllglltlwaeltpissrerhpdcdkppdtgrcgnnvrafyykpstnkcvqfiyggcnangnhfksdhlcrcqcrend
>sp|P0CH12|KA125_LYCMC
mnklpilifmllvcsmfissdcqkhtdikcssssscyepcrgvtgrahgkcmngrctcyy
>sp|P30831|NA21_HETCR
asckcdddgpdvrsatftgtvdfaycnagwekclavytpvasccrkkk
>sp|P58923|C7A_CONTU
scsgrdsrcppvccmglmcsrgkcvsiyge
>sp|P83996|TX27_PHONI
iacaprfslcnsdkecckglrcqsrianmwptfcsq
>sp|D5L5Q7|CMCC1_CONVT
mlkmgvvlfiflvlfplatlqlnadqpvernaeniqdlnpdkrvikipvprrrgpyrrygncycpig
>sp|D2Y282|H16L1_HAPHA
mntgrvtflvvflvavslgpadkeenpmemqektqqgknylnfgenlvvpkleelkaklvekeskksknsrqkrcigegvacdendprcwsglicpkptlpgiwdksyycykk
>sp|P0CC13|CO6B_CONCN
decfspgtfcgtkpglccsarcfsffcislef
>sp|P81755|CT5A_CONTE
mrcfpvfiilllliasapcfdartktdddvplsslrdnlkrtirtrlnireccedgwcctaapltgr
>sp|B1P1E9|JZT23_CHIGU
mntsdppavlriaaitllctasesveqnplipfenavlgsyakmasekrcdgwmakcpdrddccetfhctrfnargn
>sp|P55816|TXI11_DIGCA
akdgdvkgpagcmkyksgdcrgktccdqqylwykwrnlacrcftvevfkkdcwcndis
>sp|P11495|K1B_METSE
dsdckdklpacgeyrgsfcklekvksncektcgvkc
>sp|P0DKU1|PA2H_GLOUS
sllqfrkmikkmtgkepvvsyafygcycgsggrgkpkdatdrccfvhqccyekvtgcdpkwddytyswkdgdivcggddpckkevcecdraaaicfrdnlktykkiymaypdifcssksekc
>sp|D9U297|SNA1_LYCMC
mkiliifviaitvvgvqskdgypiystgkskgckiecvinnkycdkectlkggssgycyfwklacyceglpdsvavwtyaentcgr
>sp|Q9BP85|O1611_CONAE
mkltcvliiamlflivcqlntaddstdkqeyravklrdamrnfkgskrncgeqgegcatrpccaglscvgsrpgglcqyd
>sp|Q5G8A8|SCX38_TITCO
mkrmilftsclllidivvggkegypadskgckvtcfltaagycntecklqkassgycawpacycyglpdsasvwdsatnkcgkk
>sp|P84777|KA156_TITDI
mkafygmlvifilcstcyisvdsqidtnvkcsgsskcvkicidryntrgakcingrctcyp
>sp|P84509|TX3_CERMR
gvdkegcrkllggctidddccphlgcnkkywhcgwdgtf
>sp|P0CH51|JZ521_CHIGU
eckklfggcttsseccahlgckqkwpfycawdwsf
>sp|P0DM66|TX2_SELPU
mrvlfiiaglallsvvcytsemkerssfnevlseffaadepqerdclgqwascepknskccpnyactwkypwcryragk
>sp|P0C2X7|JZT7A_CHIGU
mktsalfvifglvllfcnsfaaelkttgrgcgglmagcdgkstfccsgyncsptwkwcvyarpgrr
>sp|Q8I6R2|C2_CONVX
mmsklgvlvticlllfpltalpldgdqpadhpakrtqdhnlaspisawidpshycccgggctddcvnc
>sp|P0CY77|CA122_CONBU
sdrasdgrnaaandrasdlvaltvrgcctyppcavlsplcd
>sp|W4VSB7|ICK14_TRILK
mkpivsillfcalavvivgrrrstgrgipyvdeklpngqrckppgfdcskseeccgpqdtknyahgcapqwsgmwnkrvnecyicyiesssc
>sp|P61789|TX5A_HETVE
dddcgwimddctsdsdccpnwvcsktgfvknickyem
>sp|P69939|KBX1_ANDAU
mqrnlvvllflgmvalsscglrekhvqklvkyavpvgtlrtilqtvvhkvgktqfgcpayqgycddhcqdikkeegfchgfkckcgipmgf
>sp|Q9BPC5|O265_CONVE
mqkltilllvaavlmstqalirggvekrqeakrnffskrkttaeswwegecrtwyapcnfpsqccsevcssktgrcltw
>sp|P0DMQ1|TO1B_HADMO
mntatgviallvlatvigcieaedtredfqggfesddgeaaekifrrapvctrtdqpcpydqdccsgsctlkknengnlvkrcd
>sp|P86862|VKT1_ANTEL
insicllpkkqgfcrarfprfyynsstrrcemfyyggcggnannfntleecekvclgygeawkap
>sp|P0C1U0|CM3B_CONCN
qgccgepnlcftrwcrnnarccrqq
>sp|Q9BPI9|CM232_CONVE
mmsklgvllticlllfpltavpmdgdqpadlpalrtqdfeperspwfdpvrrccsqdcsvcipccppp
>sp|P0DL38|TXDOA_PLETR
mkhlivavvllsalaictsaeeeqvnvpfrpeerigecagwndncdkrsccdqchqcrckfgsncrctgtkpscgkr
>sp|D2Y252|H18B1_HAPHA
mklsiiiiatslviavvafpskdskaiendkteqrmeivvqetaracskqigdkrkrnceccgktvvcgtiyvggkevnqcmdktsdnailnglgkgmnfientfsfcv
>sp|P0C8L2|KA134_TITST
gcrqcgggcnkhgkcingkckcy
