# Supplementary material for: Assigning biological function using hidden signatures in cystine-stabilized peptide sequences
Source: Sci Rep. 2018 Jun 13;8:9049. doi: 10.1038/s41598-018-27177-8 (PMC5998126; doi:10.1038/s41598-018-27177-8)
Supplement: Supplementary file 25 — Supplementary Dataset 24 [file 41598_2018_27177_MOESM25_ESM.txt]

>sp|F8J2F6|VKT18_DRYCN
mssgglllllglltlwevltpvsskdrphfchlpadpgrcnalseafyynpvqrkclkfryggckanantfktideckrtcaa
>sp|A4K2P7|WFDC5_COLGU
mriqsllllgallavgsqlpavfgrkkgekwggcpaddgpcllsvpdqcvedsqcpltrkccyracfrqcvprvsvkpgscpqdqlrclspmnhlchkdsdcsgkkrcchsacgrdcrdparg
>sp|Q09TK7|ISK11_MOUSE
msstwikflfiltlvllpyfvaesavaspeslrkvpnctlyksesdcsrtlipvcadnqmtyynacyfcleqlvspikykyhgictke
>sp|Q8WPI3|BOOG2_RHIMP
mkylillavlgtafaqrngfcrlpadegickaliprfyfntetgkctmfsyggcggnennfetiedcqkacgapervsdfegadfktgcepaadsgscagqlerwfynvrsgecetfvyggcggndnnyeseeecelvcknm
>sp|P12071|ITR2_ECBEL
gcprilmrckqdsdclagcvcgpngfcgsp
>sp|Q6T6S5|VKT2_BITGA
mssgglllllglltlwaeltpvsgkkrpdfcylpadtgpcmanfprfyydsaskkckkftyggchgnannfetreecrkkcfasaarrpt
>sp|P09864|IBB2_WHEAT
atrpwkccdraictksfppmcrcmdmveqcaatckkcgpatsdssrrvcedy
>sp|Q41066|IBB2_PEA
melmnkkvmmklalmvfllsfaanvvnarfdstsfitqvlsngddvksaccdtclctksdpptcrcvdvgetchsacdscicalsyppqcqcfdthkfcykachnseveevikn
>sp|P0DJG3|VSP1_BOTAN
viggdecninehpflvalyystffcgmtlinqewvltaahesekfpkekyfifcpnnkdimlirldkpvsnsehiaplslpssppsvgsvcrkpalytkvfdyllwiqsiiagntatcp
>sp|P01062|IBB_VIGRR
shdepsessepccdscdctksippechcanirlnschsackscictrsmpgkcrcldtddfcykpcesmdkd
>sp|P82966|VKTCI_OPHHA
mssgrlllllglltlwaeltpvsglgrpkfcelppepglcnarktffyyslhshacqkfiyggcggnankfktidechrtcvg
>sp|P37109|ISK4_PIG
mavrlwvvalalaalfivdrevpvsaekqvfsrmpicehmtespdcsriydpvcgtdgvtyesecklclarienkqdiqivkdgec
>sp|P26631|HIR18_POEMA
vsytdctsgqnyclcggnfcgdgkhcemdgsenkcvdgegtpkrqtsgpsdfeefslddieq
>sp|A6MFL3|VKT3_DEMVE
mssgglllllglltlwaeltpvsskdlpeicklpkepgpcrsyllyfyynsvehkcqtfhyggcegnenrfhtieeckstcae
>sp|Q7LZS8|VKTRE_DENAN
lqhrtfcklpaepgpckasipafyynwaakkcqlfhyggckgnanrfstiekcrracvg
>sp|P05557|IOVO_STRCA
fatvdcsdypkpvcpldymplcgsdsktysnkcnfcnavvessgtltlrhfgkc
>sp|P09944|HIRPA_HIRME
itytdctesgqnlclcegsnvcgkgnkcilgsqgkdnqcvtgegtpkpqshnqgdfepipedayde
>sp|B5L5R4|IVBI4_NOTSC
mssgglllllglltlwaeltpvsskdrpkfcelpadsgpcrgilrafyyhpvhrtcqmfiyggcygnannfktideckrtcaa
>sp|P85064|SPI_SCHGR
seddgsaspesqemsytelpcpsicpliyapvcvedsnqdfylfvnecevrkcgceagfvytfvpremckattslcpmqtkss
>sp|P05562|IOVO_EUDEL
vsidcsgypkpactleffplcgsdnqtysnkcafcnaaveknvtlnhigec
>sp|Q8W4Y8|IBB_LENCU
mvlmnkkaimklalmlfllgftanvvdarfdstsfitqvlsngddvksaccdtclctrsqpptcrcvdvreschsacdkcvcaysnppqcqcydthkfcykachnseiee
>sp|P84781|ITR3_SPIOL
edkcspsgaicsgfgppeqccsgacvphpilrifvcq
>sp|P09941|ID5A_ADEPA
relldvdgnflrnggsyyivpafrgkggglelartgsetcprtvvqapaeqsrglparlstppriryigpefyltiefeeqkppsclrdsnlqwkveeesqivkiaskeeeqlfgsfqikpyrddyklvycepqqggr
>sp|P80321|IBB_MEDSC
tkstttaccdfcpctrsippqcqctdvrekchsacksclctrsfppqcrcyditdfcypscs
>sp|O35679|ISK4_MOUSE
mamhlwlvtltlvpllgmdrelmvsagslvfprmpfcehmaelpncpqtpnlicgtdgltyenechlcltrmktmkdiqimkdgqc
>sp|Q8AY42|VKTB_BUNCA
mssggllllvglltlcaeltpvsskdrpkfcnvppepgrcnanvrafyynprlrkcieftyggcggnannfksggeckracge
>sp|H6VC05|VKTK1_DABRR
mssgglllllglltlwaeltpisgqdrpkfcnlapesgrcrghlrriyynpdsnkcevffyggcggndnnfetrkkcrqtcgaprkgrpt
>sp|P80424|LDTI_HIRME
kkvcacpkilkpvcgsdgrtyansciarcngvsiksegscptgiln
>sp|P01067|IBB2_ARAHY
aasdccsacicdrrappyfectcgdtfdhcpaacnkcvctrsippqcrctdrtqgrcpltpca
>sp|Q07558|HIRM1_POEMA
mfslklfvvflavcicvsqavsytdctesgqnyclcvggnlcgggkhcemdgsgnkcvdgegtpkpksqtegdfeeipdediln
>sp|P01069|ITRY_TRIKI
llmpvkpnddrvigcwcisrgylcgcmpcklnddslcgrkg
>sp|O62845|ELAC_MACEU
ekcldqiqvnslenlsllvpslcllppvrgncssqilhyfynttsrtcetfiysgcngnrnnfnseeyclktcrrnknrnnnn
>sp|Q06684|THBI_RHOPR
eggepcacphalhrvcgsdgetysnpctlncakfngkpelvkvhdgpcepdededvcqecdgdeykpvcgsdditydnncrlecasissspgvelkhegpcrt
