# Supplementary material for: Assigning biological function using hidden signatures in cystine-stabilized peptide sequences
Source: Sci Rep. 2018 Jun 13;8:9049. doi: 10.1038/s41598-018-27177-8 (PMC5998126; doi:10.1038/s41598-018-27177-8)
Supplement: Supplementary file 29 — Supplementary Dataset 28 [file 41598_2018_27177_MOESM29_ESM.txt]

>sp|P0C8S5|CCAA_CONPI
tygiydakppfscaglrggcvlppnlrpkfke
>sp|P0DKU2|PA2_PANIM
mvdlarrcsgstegrflmwectkwcgpgnnakcesdlgpleadkccrthdhcdyiasgetkygitnyafftklnckceeafdrclteaynkeekesaksstkrlqnfyfgtyspecyvvtcnskrsgrdagcengvatwkksykd
>sp|P0CR95|TIM8_CRYNB
msaptsipaldeaskkelesfleqeqakaklqasiheltntcwntcitggisskfskseaqclencvdrfldsslyivrqieaqkqqi
>sp|P41485|PA2H_XENLA
tpaqfdemikvttiiyglanfsdygchcglnnqgmpvddidwcchsqdccynkaemsgcnpvtqtyrfyveeqkkvecmkasnrcekmicecdekaancfrkeledyniyfrnfsslgacrgprpfc
>sp|B1P1C7|JZT49_CHIGU
mktlvlfiifglaalfllssaneleetergcgllmdacdgkstfccsgyncsptwkwcvldcpnlfllpptktlc
>sp|Q90121|KP4T_UMV4
mqiinvvysflfaaamlpvvhslgincrgssqcglsggnlmvrirdqacgnqgqtwcpgerrakvcgtgnsisayvqstnncisgteacrhltnlvnhgcrvcgsdplyagndvsrgqltvnyvnsc
>sp|P0C8U6|CA1S1_CONPL
mrclaflvvtlllftatattgasngmnaaasgeapdsislavrddccpdpacrqnhpelcstr
>sp|P0CY62|CO73_CONBU
mklmcvlivsvlvltacqlstaddtrdkqkdrlvrlfrkkrdssdsgllprtcvmfgsmcdkeehsiccyecdykkgicv
>sp|P83892|TX27_PHORI
iacaprgllcfrdkecckgltckgrfvntwptfclv
>sp|P0C904|CO13_CONLE
mkltcvvivavlfltacqlatadisggmrkhralrsttklsrspfdcsspgafcglvpccdscnvlgrcgsglhv
>sp|Q9BPC5|O265_CONVE
mqkltilllvaavlmstqalirggvekrqeakrnffskrkttaeswwegecrtwyapcnfpsqccsevcssktgrcltw
>sp|P60991|TX1_STRCF
dctrmfgacrrdsdccphlgckptskycawdgti
>sp|Q9I847|PA2BA_LATSE
mypahllvllavcvsllgasailplplnlvqftyliqcankgsrasyhyadygcycgaggsgtpvdeldrcckihddcygeaekmgcypkltmynyycgtegpycstktdcqryvcacdlqaakcfarspynnknynidtskrck
>sp|C0HJT0|KA215_RHOJU
tvidvkctspkqcvpackaamgtvrakcmngkckcyi
>sp|P0C943|PA2B2_LACMU
hllkfnkmikfetrknaipfyafygcycgwggrccfvhdccygkwdlypysgyltcgkgtwceeqicecdrvaaeclrrslstykygymfypdsrcrgpsetc
>sp|A9XDG1|TLCOC_GEOA2
mklsiffvlffiaiaycqpeflddeedeveetlpvaeegrekscitwrnscmhndkgccfpwscvcwsqtvsrnssgkekkcqcrlw
>sp|P0DMJ1|VKT39_HAPSC
mgtarflsavlllsvllmvtfpallsaeyhdgrvdicslpsdsgdclrffemwyfdgttctkfvyggcggndnrfptekacmkrcaka
>sp|P0C1C9|CO7A_CONDE
ackpknnlcaitemaeccsgfcliyrcs
>sp|P0DN15|VKTB_ANEVI
mvfllcfflvadvsyginkdcllpkvvgfcrarfpryyynsssrrcekfiyggcggnannfssyyechikcfgpraiifpedspken
>sp|P0DL26|VSP27_BOTPI
vvggdecninehrslvaifnstgffcsgillnqewvltashcdstnfqmk
>sp|P69762|CO16C_CONVC
mkltcmvivavlfltantfvtaddsgnglenlfskahheiknpeasnlnkrcipflhpctfffpdccnsicaqficl
>sp|P54407|SODC_DROBS
ingdakgtvffeqesekcpvkvtgevtglakglhgfhvhefgdntngcmssgphfnpqgkehgaptdenrhlgdlgnitatgdgptavdicdckitlfgansiigrtvvvhadpddlgkgghelskttgnagarigcgvigiaki
>sp|P85506|TXHM2_HERML
gcipsfgecawfsgescctgickwvfftskfmcrrvwgkd
>sp|Q4X0V2|TIM13_ASPFU
maiwgssssntassgeadikthlmnqvrqeaavtnarnligkvnehcfeacipnpgtslssaehtclsqcmekyisfwnavsrgyiarlanerkaygggaldasfvqsgessl
>sp|A6M934|CA12_CONMR
mgmrmmftvfllvvlattvvsftsdrgsdgrnaaakdkasdlvaltvkgccsnppcyannqaycngrr
>sp|Q559H1|TIM9_DICDI
mdrrlskkeeerivnelnklqmiemvdtsvnltnkcfqscitnfrirklddeeqlcvykcveknmfftsalnnhfmklsnegmf
>sp|B1P1E6|JZ21A_CHIGU
mktsvllvilgiaaitvqctasesveqdslrtfvdavlgwnaemasearcggwmakcadsddccetfhctrfnvcgk
>sp|P81658|VKTHC_DENAN
wqppwyckepvrigsckkqfssfyfkwtakkclpflfsgcggnanrfqtigecrkkclgk
>sp|Q0GY43|KIK2_TITDI
mvatnrccvfallvalllihslaeagkgkevlgkiknklvevkekikagwdkltskseyacpvidkfcedhcaaknaigkcddfkcqclns
>sp|P82852|TOT2A_HADVE
llaclfgngrcssnrdcceltpvckrgscvssgpglvggilggil
>sp|P0CH52|JZ627_CHIGU
acqgymrkcgrdkppcckklecsktwrwcvwnpwe
>sp|P49268|TXP3_APOSC
cnskgtpctnadeccggkcaynvwncigggcsktcgy
>sp|Q9DF52|PA2B_BUNCE
mypahllvlvavcvsllgaanippqplnliqfknmiqcagtrpwtayvnygcycgkggsgtpvdeldrccythdncyneaekipgcnpniktysytctepnltctdtadtcarflcdcdrtaaicfasapynsnnvmissstncq
>sp|P84704|CLEA_CONVL
gglgrciyncmnsggglsfiqcktmcy
>sp|P48076|PA2GC_MOUSE
mkgiaiflvfifywttstlssfwqfqrmvkhvtgrsaffsyygygcycglggkglpvdatdrccwahdccyhklkeygcqpilnayqftivngtvtcgctvasscpcgqkacecdkqsvycfkenlatyekafkqlfptrpqcgrdklqc
>sp|P83902|TX23_PHOKE
aclargetckddceccdcdnqcycpfdwfggkwhpvgcscahankyfcdhkkekckka
>sp|Q9XH48|TIM13_ARATH
mdsyssppmggsgssvspevmmesvktqlaqayaeelietlrtkcfdkcvtkpgsslggsesscisrcverymeataiisrslftqr
>sp|P61823|RNAS1_BOVIN
malkslvllsllvlvlllvrvqpslgketaaakferqhmdsstsaasssnycnqmmksrnltkdrckpvntfvhesladvqavcsqknvackngqtncyqsystmsitdcretgsskypncaykttqankhiivacegnpyvpvhfdasv
>sp|P00981|VKTHK_DENPO
sghlllllglltlwaeltpvsgaakycklplrigpckrkipsfyykwkakqclpfdysgcggnanrfktieecrrtcvg
>sp|P34075|3S11_NAJAN
kicynqpssqhpttkacpgekncyrkqwsdhrgtiiergcgcptvkpgvklhccttekcnn
>sp|P0C252|CI2BA_CONEM
cfppgiyctpylpccwgiccgtcrnvchlrigkratfqe
>sp|P85270|TXF29_CTEON
acvpvyeecgtpkkrcceerpck
>sp|B1P1B9|JZTX2_CHIGU
mktsilfvifglallfalsvaiemeeeetdrgcgtmwspcstekpccdnfscqpaikwciwsp
>sp|P07499|ANF_CANLF
mgspiaasfllflavqllgqtganpvygsvsnadlldfknlldrledkmpledeaespqalseqnaeagaalsplpevppwtgevspaqrdggalgrspwdssdrsallksklrallaaprslrrsscfggrmdrigaqsglgcnsfry
>sp|Q9BP59|O3622_CONVE
msglgimvltllllvsmatshqdgggkqatqrdainvrrrrsitrrevvteeceeyckeqnktccgltngrprcvgvcfg
>sp|P0DJ47|VKT12_MESMA
khgsincrlppergpcrgnitkyyyhnesrtcrtfsyggcegnsnnfrnrhycmkycarkrhgwlgtgwi
>sp|P82535|AMC_RABIT
gpvaavvrelrcvclsttaihpkmiarlqviaagpqcskvevvaslkngkeicldpeaplikkaiqkilesgnken
>sp|Q76CA1|GIG1_STIGI
masfrtlfacvvilccvlwssmarygedmevetemnkrdvgvactgqyassfclnggtcryipelgeyycicpgdytghrceqmsv
>sp|B1P1E9|JZT23_CHIGU
mntsdppavlriaaitllctasesveqnplipfenavlgsyakmasekrcdgwmakcpdrddccetfhctrfnargn
>sp|P69658|CA1A_CONPU
sdgrdaaandkatdlialtarrdpccsnpvctvhnpqicg
>sp|O42720|CBP1_AJECG
mlfskviapafillgaasaapgglapenaskrdqpsvgdafdkyneavrvftqlssaancdwaaclsslsassaaciaavgelgldvpldlacaatatssateackgclw
>sp|D2Y496|COG1B_CONCL
mklttvlvvallvlaacqftvtdnsgddpenpslrsagenqnpdstktitawatrdmtnmrrglnrpskrclagsarcefhkpstccsghcifwwca
>sp|P86523|PA2AA_ACAAN
nllqfgfmircankrrrpvwpyeesgc
>sp|C1JAR9|PA2_SCOVI
msskipllfiisfglyvsttnsspierrslwnfffmtfiggkrapwkydgygnhcgiggkgspvdsidrccqvhdrcyhevnenecgsykrnvkfidydwymqdkqivcdttdtvcaqaickcdkdiveclnqndkdynpkynkaig
>sp|P00024|CYC_LITCT
mgdvekgkkifvqkcaqchtcekggkhkvgpnlygligrktgqaagfsytdanknkgitwgedtlmeylenpkkyipgtkmifagikkkgerqdliaylksacsk
>sp|Q6K471|FTRC_ORYSJ
mmsmasttaspfcpspmprgrkctvrvqagaagadasdksleimrkfseqyarrsntffcseksvtavvikgladhkdqlgaplcpcrhyddkaaevaqgfwncpcvpmrerkechcmlfltpdndfagqdqaitleeikdatski
>sp|P00979|VKTH1_DENPO
qplrklcilhrnpgrcyqkipafyynqkkkqcegftwsgcggnsnrfktieecrrtcirk
>sp|G1AS75|CO269_CONVC
mekltilllvaavlmstqalmqeqrqkakinlfskrkpsaerrwvdvgctfllgsctadaeccsdncvetycdlww
>sp|B1P1B4|JZT51_CHIGU
mtrkilavllvftlvacnnaekysetdvedspmiqerrcepsgkpcrplmripccgscvrgkca
>sp|P0C608|CI1B6_CONAL
gdwgtcswpgqecehdsdccgsfccvgrrclhiyfpcnlsrs
>sp|P9WF38|WHIB4_MYCTO
msgtrpaarrtnltaaqnvvrsvdaeeriawvskalcrttdpdelfvrgaaqrkaavicrhcpvmqecaadaldnkvefgvwggmterqrrallkqhpevvswsdylekrkrrtgtag
>sp|P81885|TDT1B_HADVE
csrsdgwcgktedcccpmkcikawykqngncqntisaiwknc
>sp|P01172|SMS2_ICTPU
msssplrlalalmclvsavgviscgrphvvlnsaleearnvpfgeevperltlpelqwmlsnneltpvqveeaprsrlelvrrdntvtskplncmnyfwksrtac
>sp|Q9BPI9|CM232_CONVE
mmsklgvllticlllfpltavpmdgdqpadlpalrtqdfeperspwfdpvrrccsqdcsvcipccppp
>sp|P69753|CO6A_CONMA
mkltcvmivavlflttwtfvtaddsryglknlfpkarhemknpeasklnkrdgcynagtfcgirpglccsefcflwcitfvdsg
>sp|P84843|VASOT_HYBBI
mkfalfsvlvvlliatfvaadecprictadyrpvcgtpsggrrsanrtfgnqcslnahnclnkgdtydklhdgeck
>sp|P0C8W3|VKT11_HADGE
miifyglfsilvltsiniaeaghhnrvncllppktgpckgsfaryyfdietgsckafiyggcegnsnnfsekhhcekrcrgfrkfggk
>sp|Q9BJV8|TOT2A_ATRIL
mkfsklsitlaviltqavfvlcgmknedfmekglesnelhdaikkpvnsgkpdterlldcvlsrvcspdanccgltpickmglcvpkvggllggllggil
>sp|Q8AY47|PA2B2_BUNCA
avcvsllgaanipphpfnlinfmkmirytipcektwgeyvdygcycgvggsgrpidaldrccyvhdncygdaekkhkcnpkmqsysykltkrttsamvpqvlvhvlsvivtarqpsasailntssgtriltprdiaddi
>sp|O42413|MGP_CHICK
mralivlvllavlvmaatcyeshesmesheylnpflnrqrangfirddtglravlqerirernkapqerqreicedfhlceqyalnhgypaayrhyfgrrrnk
>sp|P08924|GLB1_LUMTE
eclvteglkvklqwasafghahqrvafglelwkgilrehpeikapfsrvrgdniyspqfgahsqrvlsglditismldtpdmlaaqlahlkvqhvernlkpeffdiflkhllhvlgdrlgthfdfgawhdcvdqiidgikdi
>sp|P0DL39|CA1A_CONAV
sccarnpacrhnhpcv
>sp|Q9VYD7|TIM9_DROME
maktpeniaidqldkdqiktfsdflmsynklsetcftdcirdfttrdvkdseekcslncmekylkmnqrvsqrfqefqviahenalamaqktgkl
>sp|Q6B4T5|TX1_LOXIN
mrflvgavlvvvlvacatafesdaetfkslvveerkchgdgskgcatkpddwcckntpckcpawsstsecrcamdcsrrckgkralllpvethrllfpeqw
>sp|P0CAQ7|CA16B_CONLE
vvlgpasdgrnaaannkasdlirqiccgygdcgfvpnvcv
>sp|F1CIY9|KA23H_HOTJU
mqkifiilvlfcilkfnvdvegriasqcdlsackercekqnkngkcvietemdlvyrlckcy
>sp|Q8LG89|BABL_ARATH
makgrgsaswsaraivtlmavsvlllqadyvqaatytvgdsgiwtfnavgwpkgkhfragdvlvfnynprmhnvvkvdsgsynncktptgakpytsgkdritlskgqnfficnfpnhcesdmkiavtav
>sp|A8N286|3SO8_OPHHA
mktllltlvvvtivyldlgyttkcynhqsttpetteicpdsgyfcyksswidgregriergctftcpeltpngkyvyccrrdkcnq
>sp|Q2I2R5|CLE1_CONLT
mklsvmfivflmltmpmtcagisrsatnggeadvrahdkaanlmallqermcpplckpsctncg
>sp|Q9XG80|PLA21_ORYSJ
mpprspllalvflaagvlssatspppppcsrscaalncdsvgirygkycgvgwsgcdgeepcddldaccrdhdhcvdkkglmsvkchekfkncmrkvkkagkigfsrkcpyemamatmtsgmdmaimlsqlgtqklel
>sp|P69759|CO16B_CONVC
mkltcmmivavlfltantfvtaddsgngmenlfpkaghemenleasnrgkpcheegqlcdpflqncclgwncvfvci
>sp|D9U2B3|KTXI_LYCMC
ciillltifeinadvkvtdcskdeyswcvekctkvrskvrqckvindsvkcqch
>sp|B1P1H2|JZT27_CHIGU
mrvlfiiavlalisvgcyasemkdrssrnevlsaifaieepqerdclglfwicnymddkccpgykcersspwckidiwg
>sp|P60513|CO6A_CONER
ddcikpygfcslpilknglccsgacvgvcadl
>sp|P84348|OSTCN_PANTR
mraltllallalaalciagqagakpsgaesskgaafvskqegsevvkrprrylyqwlgapvpypdtleprrevcelnpdcdeladhigfqeayrrfygpv
>sp|Q86RB2|CA1C_CONGE
sdgrndaakafdlisstvkkgccshpacagnnqhicgrrr
>sp|B1P1H9|JZT60_CHIGU
mkvaiaicrniwysealsemntqilvsilglailaalssgakaaepelavevsellkamehapqpqerecrwfwgacksdsdccrylgckrkwpniclwspwg
>sp|D6C4L3|CM66A_CONCL
mkltcvliaavlllavcqldsadatgymrknpslrspkrtrgckskgsfcwngieccggncffaciy
>sp|Q9LZP9|CP122_ARATH
matiatglniatqrvfvtsenrpvclagpvhlnnswnlgsrttnrmmklqpikaapeggisdvveksikeaqetcagdpvsgecvaawdeveelsaaashardkkkadgsdpleeyckdnpetnecrtydn
>sp|B3EWF8|3SX1_MICMP
lkcyvsregktqtcpegeklcekyavsyfhdgrwryryectsachrgpynvccstdlcnk
>sp|C0HJA8|CAL1B_CONRE
tweeccknpgcrnnhvdrcrgqv
>sp|Q9BPH3|CM131_CONAE
mlkmevvlftflvlfplstlqletdqpveryvenkqdlnpdesrnfmlpivkkcctacrmppckcca
>sp|A7X3S0|3NB2_TRIBI
mktlllalvvlafvclgsadqvglgkeqidrgrrqaigppftrcsqcnrnrspqcfiedrctpgdftcytvykpngnggedwvvkgcaktcptagpgervkccysprcnkn
>sp|O93515|VM2S3_GLOBR
scpcdanscimsatlsnepssrfsdcsfslpsrfsdcsfnqyssdiihyhecllnepsrtdivsppvcgnyypevgedcdcgppancqnpccdaatcglttgsqcaeglccdqcrlkkagticrkargdnpddrctgqsgvcprnt
>sp|Q9XZL2|CO15_CONTE
mkltcmvivavlfltawtfvtaitsnglenlfpnahhemknpeasklnkrcvpyegpcnwltqnccdatcvvfwcl
