# Supplementary material for: Assigning biological function using hidden signatures in cystine-stabilized peptide sequences
Source: Sci Rep. 2018 Jun 13;8:9049. doi: 10.1038/s41598-018-27177-8 (PMC5998126; doi:10.1038/s41598-018-27177-8)
Supplement: Supplementary file 31 — Supplementary Dataset 30 [file 41598_2018_27177_MOESM31_ESM.txt]

>UniRef90_P0CY86
mgmrmmftvfllivlattvvsfstddesdgsneepsadqtarssmnrapgccnnpacvkhrcg
>UniRef90_P0C1V8
ggccshpacfasnpdyc
>UniRef90_A0A0A0VBX4
mpkqekmmlvllilplpycnaagvttvqwgghgdgldrylqrgvrdihrpcqsvrpgrvwgkccltrlcstmccaradctcvyhtwrghgcscvm
>UniRef90_X1WB75
egccsnpacrtnhpevcd
>UniRef90_A0SE59
mgmrmmftmcllvvlattvisftsdrasngrnaaakdkasdlnalnvrgccshpacrvhyphvcygrr
>UniRef90_P0C8U8
mftvfllvvlattvvsfpsdrdpasnhenskgsnrnawftpeeccaapacrgmilefclageafaaaldgfrrlpyrlsse
>UniRef90_P04756
melstvllllglcsaglvlgsehetrlvaklfedyssvvrpvedhreivqvtvglqliqlinvdevnqivttnvrlkqqwvdynlkwnpddyggvkkihipsekiwrpdvvlynnadgdfaivkftkvlldytghitwtppaifksyceiivthfpfdeqncsmklgtwtydgsvvainpesdqpdlsnfmesgewvikeargwkhwvfysccpttpyldityhfvmqrlplyfivnviipcllfsfltslvfylptdsgekmtlsisvllsltvfllvivelipstssavpligkymlftmvfviasiiitvivinthhrspsthimpewvrkvfidtipnimffstmkrpsrdkqekriftedidisdisgkpgpppmgfhsplikhpevksaiegvkyiaetmksdqesnnaaeewkyvamvmdhillgvfmlvcligtlavfagrlielhqqg
>UniRef90_A1X8D9
sdgrnagadrkgfglisqmfklsccadpackhtpgc
>UniRef90_P0DP62
mtplltlflvvlmglplapvqaldchvcayngdncfnpmrcpamvaycmttrtyytptrmkvskscvpscfetvydgyskhasttsccqydlcnsaglaipatlalapvllatlwgll
>UniRef90_P01382
itcyktpipitsetcapgqnlcytktwcdawcgsrgkvielgcaatcptvesyqdikccstddcnphpkqkrp
>UniRef90_P86362
dgcpphpvpgmhpcmctntc
