# Supplementary material for: Assigning biological function using hidden signatures in cystine-stabilized peptide sequences
Source: Sci Rep. 2018 Jun 13;8:9049. doi: 10.1038/s41598-018-27177-8 (PMC5998126; doi:10.1038/s41598-018-27177-8)
Supplement: Supplementary file 33 — Supplementary Dataset 32 [file 41598_2018_27177_MOESM33_ESM.txt]

>UniRef90_P0CB06
mtcynqqsseakttttcsggvsscykktwsdirgtiiergcgcpsvkkgiericcrtdkcnn
>UniRef90_P0C8U3
itcctrgtcaqhc
>UniRef90_P85012
dyccrrppctlic
>UniRef90_P80548
michnqqssqpptiktcsegqcykktwrdhrgtisergcgcptvkpgihisccasdkcna
>UniRef90_P0C1W2
ngrcchpacarkync
>UniRef90_P14612
mktllltlvvvtimcldlgytltcykgrdrssetcrseqelcctktwcdqwcqdrgprlemgctatcprrmpgldftccttdncnpvpt
>UniRef90_P58782
gccgpypnaachpcgckvgrppycdrpsgg
>UniRef90_P01416
ricynhqsttrattksceenscykkywrdhrgtiiergcgcpkvkpgvgihccqsdkcny
>UniRef90_P69657
mftvfllvvltttvvsfpsdrasdgrnaaandkasdvvtlvlkgccstppcavlycgrrr
>UniRef90_P85886
mgmrmmftvfllvvlattvvsftsdsafdsrnvaandkvsdmialtarrtccsrptcrmeypelcggrr
>UniRef90_P24335
slggkpdlrpchppchyiprpkpr
>UniRef90_Q8UW28
mktllltlvvvtivcldlgdslscylgykrsqtcppgekvcfvkswcdafcgsrgkriemgcaatcptvkdgiditccatdncntyanwgsg
>UniRef90_P50983
ivrrgccsdprcawrcg
>UniRef90_P60274
mgmrmmftvfllvvlaativsftsdrasdgrnvaakafhrigrtirdeccsnpacrvnnphvcrrr
>UniRef90_B3EWF8
lkcyvsregktqtcpegeklcekyavsyfhdgrwryryectsachrgpynvccstdlcnk
>UniRef90_A0SE60
mgmrmmftvfllvvlattvvsftsdrtsdgrnaafnafdlialtarqnccnvpgcwakykhlcgrkr
>UniRef90_F5CPE0
mrtllltlvvvtivcldlgnslicyvtrdgktatcppgqkcekyavsashtghwfhrwhctstchegpynvccstdfcnr
>UniRef90_D2N116
ytllchttstspistvtcpsgenlcytkmwcdafcssrgkvielgcvatcpqpkpyeevtccstdkcnphpkqrpg
>UniRef90_P69747
mgmrmmftvfllvvlattvvsstsgrrefrgrnaaakasdlvsltdkkrgccsdprcnydhpeicg
>UniRef90_P68426
mkasmflalaglvllfvvcyaseseekefprellstifavddfkgeereclgifkactpgkneccsnrvcsgktrwskwkl
>UniRef90_A1X8B6
mgmrmmsimfmlvvlattvvsftsdraldamnaaaskkasrlialavrgccshpacsgnhqelcdgrr
>UniRef90_P01519
eccnpacgrhyscgk
>UniRef90_P81783
mktllltlvvvtivcldlgytmkckicnfdtcragelkvcasgekycfkeswreargtriergcaatcpkgsvyglyvlccttddcn
>UniRef90_P0CAQ7
vvlgpasdgrnaaannkasdlirqiccgygdcgfvpnvcv
>UniRef90_P07526
tkcyvtpdvksetcpagqdlcytetwcvawctvrgkrvsltcaaicpivppkvsikccstdacgpfptwpnvr
>UniRef90_C1IC47
mktllltlvvvtivcldlghtfvchnqqssqpptttncsggenkcykkqwsdhrgsitergcgcptvkkgiklhccttekcnn
>UniRef90_P86097
licysqmyneiiktcengettcysktwrdhrgtrlekgcgcppvkydmivkccktdrcgn
>UniRef90_F8J2E5
mktllltlvvvtivcldlgdslicylgynnpqtcapgqnlcytkkwcdafclqrgkviqlgcaatcpttkpyeevtccsrdkcnphpaqrsr
>UniRef90_P86094
lkcygifrkimtcpqgqnicekfayspmhngwmyswgctsnchkgpldkccstdlcny
>UniRef90_P86422
ltcfndfsptahtvedcqrgittcymktwrvhretviergcgcpkvkpgirlkcctgntcny
>UniRef90_P56529
msklgallticlllfpitallmdgdqpadrpaermdydissevhrllerrhppccmygrcrrypgcssasccqgg
>UniRef90_P0C1Y2
mgmrmmftvfllvvlatavlpvtldrasdgrnaaanaktprliapfirdycchrgpcmvwcg
>UniRef90_A8S6A8
mktllltlvvvtivcldvgnsfscyktpdvksepcapgenlcytktwcdrfcsirgkvielgcaatcppaeprkditccstdncnphpah
>UniRef90_A1X8D1
fdgrnaaasdkaselmalavrgccsnptcagnngnicg
>UniRef90_Q2VBP5
mktllltlvvvtivcldlgyttkcyvtpdvksetcpdgenicytkswcevfctsrgkridlgraatcpkvkpgvdikccstdncnpftpwkrh
>UniRef90_P0C555
mktllltlvvltivcldlghtriclnqqssepqttetcpngedtcynktwnthrgsrtdrgcgcpkvkpginlrccktdkcnq
>UniRef90_O12961
mktllltlvvvtivcldlgytrtclispssppqtcpkgedicivkarcdewclrrgpliergcaatcpefrsnyrsllccttdncnh
>UniRef90_Q53B55
mktllltlvvvtilcldlgleltnapdswssrrtclcpawvplrsrpvaghskqcgsrgrrvdlgcaatcpivkpgvninccstdncnpfpkrs
>UniRef90_Q9YGI4
mktllltlvvvtivcldlgytltclncpemfcgkfqicrngekicfkklhqrrpfslryirgcaatcpetkprdmveccstdrcnr
>UniRef90_Q2VBP8
mkillltlvvvtimcldlgyttkcyktgeriisetcppgqdlcymktwcdvfcgsrgrvielgctatcptvkpheqitccstdncnphpkmkqr
>UniRef90_P0C603
qaiglphtaciqcnrktsskclsgqiclpyhmtcytlykpdengelk
>UniRef90_A1X8B8
mgmrmmftmfllvvlattvvsinldhafdgrnaaannkatdlmartvrrfcsdppcrisnpescgwep
>UniRef90_P0CAQ6
mgmrmmfiiflfvvlattvvsftsgrasdgrnapannkvsdlirqfccghydcdfipnvcg
>UniRef90_Q6PPB3
mgmrmmftmfllvvlaitvvsftsdhasdgrntaandkasklmalrneccdnppckssnpdlcdwrs
>UniRef90_P01390
ircfitpdvtsqacpdghvcytkmwcdnfcgmrgkrvdlgcaatcpkvkpgvnikccsrdncnpfptrkrs
>UniRef90_P83490
qaigppyglcfqcnqktssdctearrcspfhekcytlyqpdenwmkssglshfgcgkqcptagpegrvtccltprcn
>UniRef90_P0DKW9
vicyvgynnpqtcppggnvcftktwcdarchqlgkrvemgcattcpkvnrgvdikccstdkcnpfpkttppwkrprgkp
>UniRef90_Q6PTD6
mgmrmmftvfllvalattvasftldrasngrnaaaddkpsdwialaikqccanppckhvncr
>UniRef90_A0S865
mktlllavavvafvclgsadqlglgrqqidwgkgqakgppytlcfecnretcsncfkdnrcppyhrtcytlyrpdgngemkwavkgcaktcptaqpgesvqccntpkcndy
>UniRef90_P0CAR4
licyndhgyigetsesckngettcyeewteariieracgckvkpgvqmkccktq
>UniRef90_P0CE74
keccthpachvshpelcg
>UniRef90_P0C8U4
mgmrmmftvfllvvltttvvsfpsdsasdvrddeakdersdmykskrngrcchpacgkhfscgr
>UniRef90_P0C8R7
ricylaprdtqicapgqeicylkswddgtgflkgnrlefgcaatcptvkpgidikccstdkcnphpkla
>UniRef90_P0C1W4
mgmrmmftvfllvvlaitvvsfpldresdganaearthdhekhaldrngccrnpaceshrcg
>UniRef90_P10458
rrcfnqqssqpqtnkscppgenscyrkqwrdhrgtiiergcgcptvkpgiklrccqsedcnn
>UniRef90_P56641
gccsyppcfatnsgyc
>UniRef90_A3FM53
mkillltlvvvtivcldlaytrtcyrthpykpetcppgqnlcykkswcdafcssrgkvielgctakcptvkhgkdinccatdncntvanwksr
>UniRef90_P0C8U6
mrclaflvvtlllftatattgasngmnaaasgeapdsislavrddccpdpacrqnhpelcstr
>UniRef90_O95868
mkpqfvgillssllgaalgnrmrcyncggspsssckeavttcgegrpqpgleqiklpgnppvtlihqhpacvaahhcnqvetesvgdvtypahrdcylgdlcnsavashvapagilaaaataltcllpglwsg
>UniRef90_P0C1W8
ccgvpnaacppcvcnktcg
>UniRef90_Q9W7J5
mktllltlvvvtivcldlgytrtcfitpdvkskpcppgqevcytktwcdgfcgirgkrvdlgcaatcptpkktgidiiccstddcntfplrprgrlssikdhp
>UniRef90_Q8I6R5
ivrraccsdrrcrwrcg
>UniRef90_A8HDK6
mktllltlvvvtivcldlgdslicyldfsvphtcapgeklcytrtwndgrgtriergcaatcpipkkpeihvtccstdrcnphpkqkph
>UniRef90_P0C901
ltldrasddtdvaaeimsglialaidsccsdsdcnanhpdmcs
>UniRef90_P0CAQ8
sdgrntaandkasdlmalrdgccsnpscsvnnpdicgggr
>UniRef90_F8J2D7
mktllltlvvvtivcldlaytrkcykthpyksepcapgenlcytktwcdfrcsqlgkavelgcaatcpttkpyeevtccstddcnrfpnwerprprprgllssimdhp
>UniRef90_P01420
micykqqslqfpittvcpgekncykkqwsghrgtiiergcgcpsvkkgieinccttdkcnr
>UniRef90_A7X3S0
mktlllalvvlafvclgsadqvglgkeqidrgrrqaigppftrcsqcnrnrspqcfiedrctpgdftcytvykpngnggedwvvkgcaktcptagpgervkccysprcnkn
>UniRef90_C0HJR2
ltcktcpfttcpnsescpggqsicyqrkweehhgerierrcvancpafgshdtsllcctrdncn
>UniRef90_A1X8D8
ldgrnaaadfetsdllamtirggccsyppciannplcggkr
>UniRef90_Q69CJ8
mkpvlltlvvvtivcldlgytriclkqepfqpettttcpegedacynlfwsdhseikiemgcgcpktepytnlycckidscnk
>UniRef90_B2BRQ5
mktllltlvvvtivcldfggglicymgpktprtcppgqnlcytktwcdgfcgsrgkvvvlgcaatcptvkpgvditccatdkcnpfpktkapwerp
>UniRef90_P0DL39
sccarnpacrhnhpcv
>UniRef90_A6MFK6
mktlllilvvvtivcldlvccsrtccnqqssqpktttvcpdgekscykkswrdhrgtrsergcgcptvkpgvnreccdtdecnn
>UniRef90_A2CKF6
mktllltlvvvtivcldlgytltclicperycqkvhtcrgeeklcvkrfydekalgwrakrgcaatcpeakpketveccstdkcnk
>UniRef90_C0HJA8
tweeccknpgcrnnhvdrcrgqv
>UniRef90_P58370
mktllltlvvvtimcldlgytleckicnfktcptdelrhcasgeticyktfwnthrglridrgcaatcptvkpgvniiccktdncn
>UniRef90_Q2VBP2
mktllltflvvtivcldlgytlichqlhglqtcepaqkfcqkrttmfspnhpvllmgctyncpterysvccstdkcnk
>UniRef90_P0C8V4
ggccsyppcavsnpqhc
>UniRef90_A8N286
mktllltlvvvtivyldlgyttkcynhqsttpetteicpdsgyfcyksswidgregriergctftcpeltpngkyvyccrrdkcnq
>UniRef90_P69658
sdgrdaaandkatdlialtarrdpccsnpvctvhnpqicg
>UniRef90_C0HJD7
rtcnktfsdqskicppgenicytktwcdafcsqrgkrvelgcaatcpkvkagveikccstdncnkfqfgkpr
>UniRef90_P34073
vicyrkytnnvktcpdgenvcytkmwcdgfctsrgkvvelgcaatcpirkpgnevkccstnkcnhppkrkkrrp
>UniRef90_A6M938
vvlgpasdgrnaaanvkapdlialtvrndcchnapcrnnhpgicg
>UniRef90_Q9W7J6
mktllltlvmvtimcldlgytltcykryfdtvvckpqeticyryiipathgnaityrgcstscpsgirlvccstdlcnk
>UniRef90_P82662
mktllltlvvmtivcldlgytlicfisshdsvtcapgenvcflkswcdawcgsrgkklsfgcaatcpkvnpgidieccstdncnphpklrp
>UniRef90_P0C8S5
tygiydakppfscaglrggcvlppnlrpkfke
>UniRef90_A1X8C2
mgmrmmftmfllvvltttvvsfnsdresnhenrrtsnqitrgvwdecckdpqcrqnhmqhcpar
>UniRef90_P60245
gppcclygscrpfpgcynalccrk
>UniRef90_F5CPD9
mktllltlvvvtivcldfghtlicyndhgfigkttetcengmttcyekrwteargtridrgcgcpnvkpgvnlnccktdrcng
>UniRef90_P0C8V0
mftvfllvvlvttvvfstsdhrpasnhenrraskrisemtweecctnpvcrqhymhyc
>UniRef90_P01379
mktllltlvvvtivcldlgytrecylnphdtqtcpsgqeicyvkswcnawcssrgkvlefgcaatcpsvntgteikccsadkcntyp
>UniRef90_Q86RB2
sdgrndaakafdlisstvkkgccshpacagnnqhicgrrr
>UniRef90_Q9YGI1
mktllltlvvvtivcldlgytltclicpekycnkvhtclngekicfkkydqrkllgkgyirgcadtcpklqnrdvifccstdkcnl
